# Supplementary material for: Proximal tubule cells in blood and urine as potential biomarkers for kidney disease biopsy
Source: PeerJ. 2023 Dec 6;11:e16499. doi: 10.7717/peerj.16499 (PMC10710128; doi:10.7717/peerj.16499)
Supplement: Supplemental Information 1 [file peerj-11-16499-s001.zip]

Archive with 25 entries (21 files):
- Supplementary Materials/
- Supplementary Materials/Supplemental Tables/
- Supplementary Materials/Supplemental Tables/Supplemental Table 6.csv
- Supplementary Materials/Supplemental Tables/Supplemental Table 7.csv
- Supplementary Materials/Supplemental Tables/Supplemental Table 1.xlsx
- Supplementary Materials/Supplemental Tables/Supplemental Table 2.xls
- Supplementary Materials/Supplemental Tables/Supplemental Table 3.xlsx
- Supplementary Materials/Supplemental Tables/Supplemental Table 4.csv
- Supplementary Materials/Supplemental Tables/Supplemental Table 5.csv
- Supplementary Materials/Supplemental Tables/Supplemental Table 10.csv
- Supplementary Materials/Supplemental Tables/Supplemental Table 8.csv
- Supplementary Materials/Supplemental Tables/Supplemental Table 9.csv
- Supplementary Materials/Raw data/
- Supplementary Materials/Raw data/figure1a/
- Supplementary Materials/Raw data/figure1a/luo_2.jpg
- Supplementary Materials/Raw data/figure1a/luo_3.jpg
- Supplementary Materials/Raw data/figure1a/xie_2.jpg
- Supplementary Materials/Raw data/figure1a/xie_3.jpg
- Supplementary Materials/Raw data/figure1a/xie_4.jpg
- Supplementary Materials/Raw data/figure1a/yi_2.jpg
- Supplementary Materials/Raw data/figure1a/yi-3.jpg
- Supplementary Materials/Raw data/figure1a/yi_5.jpg
- Supplementary Materials/Raw data/figure1a/zhang_2.jpg
- Supplementary Materials/Raw data/figure1a/zhang_3.jpg
- Supplementary Materials/Raw data/figure1a/zhang_4.jpg
