# Supplementary material for: Proximal tubule cells in blood and urine as potential biomarkers for kidney disease biopsy
Source: PeerJ. 2023 Dec 6;11:e16499. doi: 10.7717/peerj.16499 (PMC10710128; doi:10.7717/peerj.16499)
Supplement: Supplemental Information 1 [file peerj-11-16499-s001.zip › Supplementary Materials/Supplemental Tables/Supplemental Table 6.csv]

	p_val	avg_logFC	pct.1	pct.2	p_val_adj
PKM	1.26590405588097e-19	0.993982624215477	0.626	0.043	3.7977121676429e-16
NPC2	2.02983581029783e-19	1.09935668721568	0.71	0.087	6.08950743089349e-16
DUT	4.8371869415963e-19	0.621913455017514	0.636	0.052	1.45115608247889e-15
APOE	1.82437149458927e-18	1.43721776688506	0.654	0.061	5.47311448376781e-15
ARL8A	2.08179632119934e-18	0.934357490753542	0.617	0.061	6.24538896359803e-15
TKFC	2.33813717675059e-18	0.889013194667067	0.645	0.087	7.01441153025177e-15
PFN2	3.2193750050908e-18	0.615466436006516	0.607	0.043	9.6581250152724e-15
ZNF827	3.7282166849605e-18	0.687439629972888	0.589	0.052	1.11846500548815e-14
HSH2D	5.84378790535273e-18	1.15314509286134	0.551	0.035	1.75313637160582e-14
SLC25A11	6.9899732320765e-18	0.79837885639903	0.617	0.061	2.09699196962295e-14
SLC7A7	2.26656963912587e-17	0.560768611942918	0.645	0.07	6.7997089173776e-14
SPINT2	2.35452643410113e-17	0.536460078680772	0.626	0.078	7.06357930230338e-14
PEF1	2.56305564145689e-17	0.678540399225309	0.589	0.043	7.68916692437066e-14
IL7R	2.9977261030288e-17	0.863900166498851	0.551	0.035	8.9931783090864e-14
BEX4	3.08868189096744e-17	0.707225824745274	0.589	0.061	9.26604567290231e-14
TSC22D1	3.17845990020428e-17	0.932771423467787	0.607	0.061	9.53537970061283e-14
CADM1	4.14125744123768e-17	0.606881522825239	0.57	0.052	1.2423772323713e-13
MMP7	4.23268761404002e-17	0.690310941895682	0.561	0.043	1.26980628421201e-13
GSTP1	5.87764753522833e-17	-0.540138782585042	0.729	0.139	1.7632942605685e-13
TIMP1	5.98732077844689e-17	-0.811855305025482	0.551	0.043	1.79619623353407e-13
ARHGAP24	6.14851374272206e-17	0.749770844780861	0.617	0.07	1.84455412281662e-13
RBM28	6.72294865090616e-17	0.584836633528106	0.589	0.061	2.01688459527185e-13
FAH	7.82014525057673e-17	0.824867982238997	0.645	0.061	2.34604357517302e-13
PCGF2	7.8601590705703e-17	1.01862635209162	0.617	0.061	2.35804772117109e-13
KRT18	8.70664019505873e-17	0.63086252443821	0.598	0.061	2.61199205851762e-13
LYRM2	1.20058045247515e-16	0.837948716271536	0.589	0.061	3.60174135742546e-13
MFF	1.21039382169717e-16	0.704273834109969	0.598	0.078	3.63118146509152e-13
CD59	1.36233512121323e-16	0.627715506387053	0.626	0.087	4.08700536363968e-13
GLRX5	1.63205238284293e-16	-0.938743638349219	0.607	0.078	4.8961571485288e-13
TERF1	1.70977449237865e-16	0.862411810995568	0.579	0.061	5.12932347713593e-13
PALLD	1.78420880658725e-16	-0.708822351548712	0.579	0.052	5.35262641976174e-13
ARSD	1.79461319818216e-16	0.664079346038809	0.589	0.061	5.38383959454647e-13
LGMN	1.87207169893683e-16	0.960225930285064	0.589	0.061	5.6162150968105e-13
PRDX2	2.1425257323077e-16	1.07752537891181	0.617	0.078	6.42757719692311e-13
ACTG1	2.43443261130606e-16	0.55553294725803	0.729	0.122	7.30329783391819e-13
UBAP2L	2.79151848871332e-16	-0.722243031085721	0.589	0.07	8.37455546613996e-13
CDK2AP2	3.42896081842344e-16	1.34389487862008	0.617	0.07	1.02868824552703e-12
AAGAB	4.28951300135605e-16	0.668355893533142	0.589	0.078	1.28685390040682e-12
PMF1	4.78839124027646e-16	1.05552555244875	0.561	0.052	1.43651737208294e-12
RHOH	5.20986259872939e-16	-0.832089102153705	0.551	0.052	1.56295877961882e-12
ALYREF	5.35443696554053e-16	1.05654898635246	0.57	0.061	1.60633108966216e-12
RTCA	6.42564348995132e-16	0.657499709066547	0.579	0.078	1.92769304698539e-12
PTBP3	6.554462462144e-16	1.06318964832244	0.579	0.07	1.9663387386432e-12
AC004847.1	6.69739113129747e-16	0.54679921652708	0.57	0.087	2.00921733938924e-12
CHUK	7.14188938253541e-16	0.763594403907819	0.561	0.052	2.14256681476062e-12
ALOX5	8.01462441884505e-16	-0.522445219825317	0.542	0.026	2.40438732565352e-12
MARCH8	8.89872183160158e-16	-1.23158675334674	0.561	0.061	2.66961654948047e-12
CS	9.51487276024275e-16	0.620102890324742	0.598	0.078	2.85446182807283e-12
ZHX3	9.58794487954689e-16	0.634589501225871	0.579	0.078	2.87638346386407e-12
LAPTM4A	1.03275043122518e-15	0.716239581768577	0.692	0.096	3.09825129367555e-12
TRIM37	1.12162203878082e-15	-0.981098772991122	0.542	0.035	3.36486611634247e-12
TFRC	1.14269427498663e-15	-0.644671339663846	0.579	0.07	3.4280828249599e-12
CRTAP	1.36837449791994e-15	0.652225085752898	0.598	0.096	4.10512349375982e-12
DLD	1.43460285591018e-15	0.805545007699124	0.589	0.061	4.30380856773054e-12
CNOT11	1.51539648323803e-15	-0.798748239271271	0.57	0.061	4.5461894497141e-12
ATP5F1C	1.62653644923073e-15	-0.570623868046401	0.636	0.078	4.87960934769219e-12
KDM2B	1.63385467787179e-15	-0.593209411229387	0.523	0.017	4.90156403361538e-12
PPP1R15A	1.64513679395175e-15	-0.826331560019568	0.645	0.104	4.93541038185524e-12
CADM4	1.71504768219263e-15	0.506846866203763	0.561	0.052	5.14514304657788e-12
ATG13	2.00162759501615e-15	-0.659943978956675	0.561	0.052	6.00488278504845e-12
CRYM	2.44181000677838e-15	-0.596045371650996	0.626	0.096	7.32543002033514e-12
TPM1	3.00061931413284e-15	-0.736616936063064	0.626	0.104	9.00185794239853e-12
PLBD1	3.41559049562439e-15	-0.787986901268873	0.551	0.061	1.02467714868732e-11
WASHC4	3.62992598280247e-15	0.541308329201945	0.57	0.078	1.08897779484074e-11
SLC26A2	3.81249374518181e-15	0.695978078063325	0.561	0.052	1.14374812355454e-11
NSL1	4.67180517836944e-15	0.575585612689826	0.551	0.052	1.40154155351083e-11
SMC1A	4.78283630793611e-15	0.528207012019503	0.551	0.052	1.43485089238083e-11
MAN1C1	5.03838694518984e-15	-0.696001497823469	0.561	0.07	1.51151608355695e-11
BORCS7	5.24949337272853e-15	1.07639105919282	0.57	0.035	1.57484801181856e-11
PKD1	6.36742216009875e-15	-0.669701823801597	0.551	0.061	1.91022664802963e-11
BARD1	6.87502397734961e-15	-0.699302087318537	0.551	0.061	2.06250719320488e-11
TENT5C	7.29314925183397e-15	0.517864851945071	0.57	0.087	2.18794477555019e-11
ERMP1	7.74384842800085e-15	0.686539328841421	0.561	0.078	2.32315452840025e-11
LINC00339	7.80536866603218e-15	-0.609837851455874	0.542	0.052	2.34161059980965e-11
CRELD2	7.87446763238354e-15	-0.82646472649547	0.561	0.061	2.36234028971506e-11
HMGB3	8.56333022900365e-15	0.593899130192528	0.551	0.035	2.56899906870109e-11
GZMB	8.62424755543653e-15	-1.04902856646455	0.542	0.052	2.58727426663096e-11
CNPPD1	9.53755083994353e-15	0.676771673707851	0.561	0.043	2.86126525198306e-11
FGFBP2	1.01457433077359e-14	-0.917240295230643	0.551	0.078	3.04372299232076e-11
APOBEC3C	1.03685666213871e-14	-0.629928629410363	0.533	0.043	3.11056998641612e-11
MAFB	1.17058324020746e-14	-0.912520502648115	0.551	0.07	3.51174972062237e-11
DPYD	1.21459195534382e-14	-0.72584946622834	0.551	0.07	3.64377586603145e-11
MSI2	1.22170177373924e-14	0.548255404499395	0.589	0.087	3.66510532121771e-11
ALOX5AP	1.22363022412468e-14	0.573726566331203	0.551	0.07	3.67089067237404e-11
IFIT3	1.44108152055227e-14	-0.551583998611296	0.551	0.078	4.3232445616568e-11
WAPL	1.47112635856491e-14	-1.10220551025444	0.57	0.087	4.41337907569474e-11
CNPY3	1.5920013778797e-14	-0.703920834183582	0.551	0.07	4.77600413363909e-11
KCNQ1OT1	1.7161700622398e-14	0.943624713233892	0.551	0.061	5.14851018671941e-11
COPG1	1.75844517288785e-14	0.527840987952862	0.561	0.061	5.27533551866354e-11
LEPROT	1.78040517588318e-14	0.564474414631949	0.589	0.096	5.34121552764954e-11
ATP5F1A	1.8498739065867e-14	0.843350437382933	0.664	0.104	5.5496217197601e-11
IRF8	1.94385166748059e-14	-0.745630077248357	0.561	0.07	5.83155500244176e-11
WDR36	2.14830914431248e-14	-0.728029890122601	0.57	0.087	6.44492743293745e-11
CRYZ	2.2267182332858e-14	0.692344405071139	0.617	0.07	6.6801546998574e-11
LRPPRC	2.46425260324758e-14	0.731061202902716	0.57	0.07	7.39275780974274e-11
ATP8B4	2.66486627762245e-14	-0.605249307790928	0.551	0.07	7.99459883286737e-11
AMMECR1	2.66531560474838e-14	-1.02538366363276	0.57	0.07	7.99594681424514e-11
DNAJA4	2.78002316099697e-14	-0.651696568988995	0.551	0.061	8.34006948299092e-11
TSC2	3.23937421613441e-14	-0.506803667122245	0.542	0.035	9.71812264840322e-11
KIFC3	3.34735273945831e-14	-0.528627784272149	0.561	0.07	1.00420582183749e-10
SUPT16H	3.72449146192513e-14	0.626755375976528	0.561	0.07	1.11734743857754e-10
AK4	4.10964498313959e-14	0.785595504109579	0.748	0.122	1.23289349494188e-10
MRPL4	4.16780746776612e-14	-0.505305838484501	0.551	0.07	1.25034224032983e-10
SLC25A28	4.20737263920364e-14	-0.658445362628558	0.551	0.07	1.26221179176109e-10
NELFE	4.29268581324005e-14	-0.952662777899514	0.542	0.052	1.28780574397202e-10
SLC26A4	4.33638434658306e-14	0.558509872982767	0.57	0.087	1.30091530397492e-10
FEZ2	4.78285371925363e-14	0.515496361405741	0.551	0.061	1.43485611577609e-10
PARVB	4.84946365805421e-14	0.57811562505117	0.551	0.043	1.45483909741626e-10
ERAL1	4.89934381461553e-14	0.538985805071256	0.551	0.052	1.46980314438466e-10
PFKFB3	5.99235841594995e-14	-0.522041192446452	0.523	0.035	1.79770752478499e-10
TRAP1	6.07171843275393e-14	-1.19732210235049	0.561	0.078	1.82151552982618e-10
SRP54	6.12154541129708e-14	0.558710134244907	0.551	0.061	1.83646362338912e-10
PIK3C2A	6.54349349147777e-14	0.751195718873766	0.533	0.035	1.96304804744333e-10
SNX2	6.75153423293444e-14	-0.80809867632164	0.57	0.07	2.02546026988033e-10
ZBTB11	7.16023351732889e-14	-0.925366882404517	0.542	0.061	2.14807005519867e-10
GORASP1	8.03063484590991e-14	-0.658644937961849	0.551	0.07	2.40919045377297e-10
HNRNPR	8.33300694052697e-14	-0.540642301478606	0.561	0.078	2.49990208215809e-10
PRKDC	8.50164893243779e-14	-0.577952969993137	0.561	0.087	2.55049467973134e-10
WSB1	8.75397507899591e-14	-0.939429562769477	0.589	0.087	2.62619252369877e-10
ALDH2	9.15325230117191e-14	-0.514850913879376	0.645	0.113	2.74597569035157e-10
GCLM	9.34368306436337e-14	0.568848532306943	0.561	0.087	2.80310491930901e-10
UQCRQ	9.66826673908173e-14	0.571537409445572	0.682	0.13	2.90048002172452e-10
HOXD8	1.03380332844917e-13	-0.768673728978448	0.561	0.07	3.10140998534752e-10
LPXN	1.07162674478571e-13	-0.855226756407717	0.57	0.087	3.21488023435713e-10
HSPA1B	1.1861286223578e-13	1.09609601818531	0.57	0.087	3.5583858670734e-10
HLA-DRA	1.23920266496739e-13	-0.602819995321336	0.607	0.104	3.71760799490217e-10
SERPINA1	1.27920897802952e-13	-0.955440609424101	0.579	0.087	3.83762693408856e-10
POU2F2	1.3039705986056e-13	0.648232227904744	0.533	0.052	3.9119117958168e-10
FNDC3B	1.32170001914294e-13	0.514100536713556	0.57	0.087	3.96510005742882e-10
TMEM176A	1.33322627420766e-13	0.611547566686245	0.607	0.104	3.99967882262298e-10
IFIT1	1.36764735641751e-13	0.55431458702695	0.551	0.061	4.10294206925254e-10
NDUFA8	1.46843430372927e-13	0.500775522520337	0.551	0.052	4.4053029111878e-10
TSPAN1	1.47321502453017e-13	1.49884562732662	0.626	0.061	4.41964507359052e-10
BCL2L11	1.50532904232736e-13	-0.599548890989985	0.561	0.078	4.51598712698208e-10
ATP5F1B	1.53912766710294e-13	0.531330121208612	0.645	0.104	4.61738300130883e-10
MTMR9	1.56824981925607e-13	-0.793077096725724	0.551	0.078	4.7047494577682e-10
LINC02210	1.72411095270084e-13	-0.616835095063682	0.551	0.078	5.17233285810251e-10
ARAP2	1.78829708726523e-13	-1.34189396715265	0.551	0.078	5.3648912617957e-10
ZMIZ1	2.00540745574346e-13	-0.717300699073529	0.542	0.07	6.01622236723037e-10
MTCH2	2.02495739492773e-13	1.26897092325209	0.589	0.078	6.07487218478319e-10
PDIA6	2.09237791326715e-13	-0.632294954461851	0.579	0.087	6.27713373980146e-10
TXNRD1	2.27299524358516e-13	-0.836313583588388	0.579	0.087	6.81898573075548e-10
GTF3C6	2.29442409416701e-13	-0.58837401723555	0.57	0.096	6.88327228250104e-10
SORD	2.29654483888639e-13	0.819119598261768	0.523	0.026	6.88963451665916e-10
PPME1	2.38432299014431e-13	-0.513923812968195	0.542	0.07	7.15296897043293e-10
HAGH	2.58662638984653e-13	-0.605584762783092	0.607	0.113	7.7598791695396e-10
FAT1	2.61376316199461e-13	-0.58971551346803	0.523	0.07	7.84128948598383e-10
MUC1	2.77325594281058e-13	-0.548454695476574	0.551	0.087	8.31976782843173e-10
KDM6B	2.78172723533073e-13	-0.829688795268221	0.542	0.07	8.3451817059922e-10
NFKB1	3.27155942725851e-13	-0.529360519142743	0.561	0.087	9.81467828177554e-10
NRM	3.5955953450271e-13	-1.00572898972223	0.551	0.07	1.07867860350813e-09
CFI	3.79968999034874e-13	0.926370095344728	0.561	0.061	1.13990699710462e-09
RAB20	3.85398269518599e-13	-1.13164076710275	0.579	0.096	1.1561948085558e-09
TAPT1	3.85489620481574e-13	-1.14204295808891	0.551	0.087	1.15646886144472e-09
MCCC2	3.92789604679642e-13	0.750812554876456	0.551	0.061	1.17836881403893e-09
FUCA2	4.30622313698998e-13	-0.761225499979423	0.57	0.104	1.29186694109699e-09
PTAFR	4.34511963992515e-13	-0.575143803300659	0.523	0.035	1.30353589197755e-09
FCRL6	4.64902570710396e-13	-1.05387150748977	0.505	0.026	1.39470771213119e-09
ALPK3	4.86877869486815e-13	-0.530340111241022	0.505	0.043	1.46063360846045e-09
NRIP1	5.26021554394161e-13	0.534868569726694	0.542	0.052	1.57806466318248e-09
ZDHHC3	5.26021554394161e-13	-0.554702773536872	0.561	0.07	1.57806466318248e-09
ZNF134	5.44890205687498e-13	-1.54696121042184	0.542	0.078	1.63467061706249e-09
ZDHHC18	5.62002853869253e-13	-0.910617457356179	0.533	0.061	1.68600856160776e-09
ARL4C	5.98063662180857e-13	-0.516868176386518	0.551	0.087	1.79419098654257e-09
TMEM160	6.27789078822961e-13	0.694637349906685	0.542	0.078	1.88336723646888e-09
GOLIM4	6.39517057061917e-13	-0.550127241476971	0.561	0.096	1.91855117118575e-09
KIF13B	6.51460045581371e-13	-0.785059712748734	0.561	0.096	1.95438013674411e-09
LILRA5	6.6970026509969e-13	-1.20636001347536	0.551	0.096	2.00910079529907e-09
IL6ST	6.96323813522028e-13	-0.784874918461629	0.551	0.078	2.08897144056608e-09
PRDX1	6.99917415544112e-13	0.52270623623938	0.673	0.13	2.09975224663234e-09
IER5	7.98178918134903e-13	-1.25420187137382	0.542	0.078	2.39453675440471e-09
LILRB2	8.19935247739272e-13	-0.695924055742325	0.542	0.078	2.45980574321782e-09
PDSS2	8.38694268491822e-13	-1.22611816655838	0.542	0.061	2.51608280547547e-09
HLA-DPB1	8.54555311990852e-13	-1.29981560273676	0.542	0.087	2.56366593597256e-09
SAMHD1	8.87985678300808e-13	-1.21286554163816	0.542	0.096	2.66395703490243e-09
INTS1	9.3414074476438e-13	-1.05624867912603	0.514	0.043	2.80242223429314e-09
CEBPB	1.07107824997936e-12	-0.895585842674308	0.551	0.078	3.21323474993808e-09
DAB2	1.07675120692585e-12	0.848147303669365	0.654	0.113	3.23025362077756e-09
LARS	1.0908891426394e-12	-0.523321937710274	0.561	0.078	3.27266742791820e-09
ATP6V1B2	1.14806212042981e-12	0.579411906627932	0.607	0.096	3.44418636128944e-09
YIPF6	1.15729430675645e-12	-0.825509093430349	0.561	0.096	3.47188292026936e-09
PNKD	1.30986064620691e-12	0.928582986358171	0.561	0.087	3.92958193862072e-09
B4GALT5	1.38814700799607e-12	0.836206393181578	0.551	0.07	4.1644410239882e-09
DBT	1.39829296567791e-12	-1.23913453526832	0.542	0.078	4.19487889703374e-09
VAV3	1.44405187096287e-12	-0.549147905028152	0.579	0.096	4.3321556128886e-09
MAGED2	1.46137316194471e-12	0.735369961018446	0.542	0.052	4.38411948583413e-09
DNAJC15	1.46433525215001e-12	-0.703719772233141	0.57	0.087	4.39300575645003e-09
PGPEP1	1.46887973425093e-12	0.798765319719592	0.598	0.07	4.4066392027528e-09
SLC29A1	1.57534030343205e-12	-0.833211999018313	0.551	0.096	4.72602091029616e-09
CROT	1.75521131797159e-12	-0.500618981937448	0.542	0.07	5.26563395391477e-09
GYS1	2.03978559864315e-12	-0.523118522710756	0.533	0.07	6.11935679592946e-09
SPATA20	2.06950476422926e-12	-1.10264950097261	0.523	0.052	6.20851429268777e-09
NAPSB	2.20660062255053e-12	-0.824572095635304	0.523	0.052	6.61980186765158e-09
SEPTIN11	2.227077330093e-12	0.819361340719002	0.533	0.035	6.681231990279e-09
THEMIS2	2.30024109498621e-12	-0.71717006465919	0.551	0.096	6.90072328495863e-09
GNG12	2.30370290885862e-12	-0.657916834506059	0.589	0.113	6.91110872657585e-09
SPARC	2.30943151802105e-12	0.601717114252806	0.542	0.061	6.92829455406316e-09
MRPS30	2.39478414420197e-12	-0.992269702081628	0.551	0.087	7.18435243260592e-09
PPT1	2.63957259993633e-12	-0.647587316927662	0.533	0.07	7.91871779980899e-09
SAMSN1	3.00123775498893e-12	-0.69087786701882	0.523	0.07	9.00371326496679e-09
NDRG2	3.05487822058228e-12	-0.864669781770231	0.57	0.096	9.16463466174684e-09
WIPF2	3.37617359619842e-12	0.595392583372368	0.542	0.061	1.01285207885953e-08
TMX3	3.4375409901852e-12	-1.02927253397382	0.533	0.078	1.03126229705556e-08
TRPM7	3.56357482625933e-12	-0.94995273382817	0.551	0.078	1.0690724478778e-08
JPX	3.60352062947913e-12	0.623996200066465	0.514	0.035	1.08105618884374e-08
C16orf87	3.69413615338479e-12	-1.1637029345985	0.542	0.07	1.10824084601544e-08
HOXC10	3.73349492223485e-12	0.512286065900562	0.542	0.078	1.12004847667046e-08
VCL	3.97895635310404e-12	-0.873458431266904	0.542	0.078	1.19368690593121e-08
EGR1	4.18508093191989e-12	-0.553652504630732	0.579	0.096	1.25552427957597e-08
IRF3	4.24589593083992e-12	-0.962681656233094	0.514	0.052	1.27376877925198e-08
IL1RN	4.42062086267221e-12	-0.905442894115081	0.542	0.087	1.32618625880166e-08
ADAM17	4.63144998223926e-12	-1.26286293123941	0.551	0.104	1.38943499467178e-08
SPECC1	4.93494678119962e-12	-1.18127647986336	0.542	0.078	1.48048403435989e-08
DIS3L	5.07038213771429e-12	-0.718080030636209	0.533	0.061	1.52111464131429e-08
EXOC1	5.14685895708233e-12	-0.843476410851674	0.551	0.087	1.5440576871247e-08
OCLN	5.6495079302134e-12	-0.7709308731571	0.523	0.052	1.69485237906402e-08
DPYSL2	6.2623311475632e-12	-0.659485689499942	0.523	0.061	1.87869934426896e-08
BSG	6.82463566020101e-12	-1.35040871015646	0.57	0.113	2.0473906980603e-08
DDX60L	6.99633012985148e-12	0.53043529347423	0.505	0.035	2.09889903895545e-08
LRRC47	7.05717429468721e-12	-1.09655630314528	0.579	0.122	2.11715228840616e-08
CDH16	7.41387469572904e-12	1.05616646604863	0.523	0.026	2.22416240871871e-08
KIF2A	7.57568657335167e-12	-0.976543262627946	0.523	0.061	2.2727059720055e-08
PELI2	7.74541554973981e-12	-1.04486001842322	0.542	0.096	2.32362466492194e-08
S100A10	8.20212771689968e-12	-1.21233511734832	0.551	0.104	2.4606383150699e-08
TCEAL4	8.76280641398925e-12	0.590037767926468	0.561	0.07	2.62884192419677e-08
CD9	1.0263164423609e-11	-0.616903779463127	0.561	0.096	3.07894932708271e-08
PTPN13	1.1008590094605e-11	-0.525000594026868	0.533	0.078	3.30257702838149e-08
TNFAIP2	1.10949118402352e-11	-0.777344515682664	0.57	0.104	3.32847355207056e-08
ITGAX	1.11679045745338e-11	-1.34655486941393	0.57	0.113	3.35037137236013e-08
PTMAP5	1.14332218590332e-11	-0.715103083058595	0.579	0.122	3.42996655770997e-08
RNASET2	1.48136079937962e-11	-1.03360156015114	0.533	0.078	4.44408239813885e-08
HLA-DPA1	1.8230034328742e-11	-0.574544834893007	0.551	0.096	5.46901029862261e-08
STMN1	1.84438922707241e-11	0.739404253033651	0.523	0.061	5.53316768121723e-08
POLDIP2	1.9708847272694e-11	-0.641005509934334	0.57	0.078	5.91265418180819e-08
ENPP2	2.01366673825489e-11	0.528769422128204	0.505	0.026	6.04100021476468e-08
MAP3K1	2.2425550122839e-11	0.556468303954829	0.505	0.043	6.72766503685171e-08
YWHAG	2.32449013770958e-11	0.615031376573517	0.533	0.052	6.97347041312874e-08
ZNF292	2.36402375282845e-11	-0.741101245103571	0.514	0.061	7.09207125848536e-08
CD4	2.4903896698228e-11	0.535724842372318	0.523	0.078	7.4711690094684e-08
ACP5	2.73441193937108e-11	0.900304497443845	0.542	0.052	8.20323581811325e-08
HADH	2.76220656244668e-11	0.651574814212132	0.561	0.061	8.28661968734004e-08
PPP6R2	2.94269557786974e-11	-0.925874473712345	0.505	0.052	8.82808673360923e-08
TCEAL3	3.00307344881668e-11	-0.59081725206974	0.542	0.096	9.00922034645004e-08
NDUFS4	3.02903217608463e-11	-0.910347641150103	0.551	0.104	9.08709652825388e-08
ARMCX3	3.03828708828153e-11	0.549835942481185	0.523	0.052	9.11486126484458e-08
C12orf49	3.16747851672104e-11	0.74546626730131	0.533	0.078	9.50243555016312e-08
ATP5PB	3.296231323548e-11	0.70817514417723	0.579	0.078	9.888693970644e-08
NXPE3	3.31271082771837e-11	-0.703949689391275	0.514	0.061	9.9381324831551e-08
SCO1	3.9181756595424e-11	-0.576917874045265	0.542	0.07	1.17545269786272e-07
DUSP6	4.26848827796387e-11	-1.05768006859517	0.57	0.122	1.28054648338916e-07
TTC19	4.59473737742041e-11	0.547827294594519	0.523	0.052	1.37842121322612e-07
KCNJ16	4.63841039449852e-11	0.674330330356579	0.542	0.078	1.39152311834956e-07
TMX1	4.76162777496792e-11	-0.615459570369426	0.523	0.07	1.42848833249038e-07
ITPRID2	4.85178161397908e-11	-0.701495843887877	0.533	0.096	1.45553448419372e-07
NDUFS5	5.03341130113854e-11	-0.70185598902952	0.636	0.157	1.51002339034156e-07
CES2	5.24993488170588e-11	0.584333290699135	0.664	0.157	1.57498046451176e-07
GRB10	5.4530197188153e-11	0.547839699880736	0.523	0.061	1.63590591564459e-07
NEU1	5.6094277642579e-11	-0.79971277856839	0.523	0.078	1.68282832927737e-07
GOT1	5.76623973984085e-11	-0.905950478121715	0.589	0.13	1.72987192195226e-07
BCAS3	6.04683628969128e-11	-0.90081073841178	0.542	0.078	1.81405088690738e-07
CD24	6.1726257923175e-11	1.04854945231584	0.561	0.078	1.85178773769525e-07
ATP6V1D	6.31484026591038e-11	1.11227673530919	0.542	0.035	1.89445207977311e-07
APLP2	6.48688290304666e-11	-0.871390198041113	0.626	0.157	1.946064870914e-07
SLC35F5	6.80502390756164e-11	-0.785390135802652	0.542	0.087	2.04150717226849e-07
CKLF	7.24802644344746e-11	0.762162157616559	0.495	0.035	2.17440793303424e-07
GOLGB1	7.93575067787786e-11	0.712690070747178	0.523	0.07	2.38072520336336e-07
TMEM106C	8.18799442522016e-11	1.12270862209034	0.533	0.087	2.45639832756605e-07
ATP6V0E1	8.22806622666486e-11	0.635936247191085	0.551	0.087	2.46841986799946e-07
TFCP2L1	8.29339322555634e-11	0.831917344027063	0.542	0.087	2.4880179676669e-07
ASB1	8.74173047486011e-11	-0.798583360015683	0.495	0.043	2.62251914245803e-07
ZFAND6	8.78874391686732e-11	0.666862951821264	0.551	0.087	2.6366231750602e-07
ACADM	9.23770155307781e-11	0.708034266541845	0.514	0.035	2.77131046592334e-07
MIB1	9.52077933355953e-11	-0.764525664763712	0.542	0.096	2.85623380006786e-07
PPRC1	1.03901409863698e-10	-0.72906532390914	0.533	0.078	3.11704229591093e-07
DCAF16	1.05697036175962e-10	-0.624053139565852	0.514	0.061	3.17091108527887e-07
DSE	1.07019049261468e-10	-1.3358558306994	0.533	0.104	3.21057147784403e-07
SAMD1	1.0711793708397e-10	-0.560763604394679	0.533	0.104	3.2135381125191e-07
ZNF236	1.07444616108091e-10	-0.575658026974621	0.533	0.087	3.22333848324273e-07
ABHD5	1.13058867254433e-10	-0.632611198780425	0.514	0.078	3.39176601763298e-07
ZDHHC17	1.13889913035242e-10	-0.634952171962781	0.505	0.061	3.41669739105725e-07
RNASEH1	1.1692542498759e-10	-0.59231572679143	0.533	0.07	3.50776274962771e-07
PAQR8	1.27938069142339e-10	-1.09645414876311	0.514	0.061	3.83814207427016e-07
DMTN	1.5171528455002e-10	-0.650401106064694	0.542	0.087	4.55145853650062e-07
KLHL8	1.64793744040251e-10	-1.13301664371573	0.551	0.104	4.94381232120752e-07
AIF1	1.67401684008281e-10	-0.688272104250089	0.505	0.052	5.02205052024842e-07
ZNF395	1.8010022929534e-10	1.14224826331287	0.523	0.061	5.40300687886021e-07
NT5DC1	1.86727777469145e-10	-0.701332600354977	0.523	0.087	5.60183332407436e-07
EFCAB14	2.06034836837414e-10	-0.583906465124108	0.551	0.104	6.18104510512241e-07
COPRS	2.30341780004439e-10	-0.828992368455601	0.533	0.096	6.91025340013316e-07
ARID1B	2.38460846565184e-10	0.86124391673362	0.514	0.052	7.15382539695551e-07
ZBP1	2.68512892965905e-10	-1.05338937083677	0.495	0.043	8.05538678897716e-07
DUSP14	2.99697355760411e-10	-0.958611609699549	0.505	0.061	8.99092067281232e-07
BCL11B	3.28035119348396e-10	-1.25305239151706	0.523	0.104	9.84105358045188e-07
STXBP5	3.67274551508569e-10	-0.68851753226712	0.514	0.07	1.10182365452571e-06
CCNQ	3.68009630072432e-10	-1.04842385070118	0.495	0.052	1.1040288902173e-06
YWHAE	3.76516344728373e-10	0.909847367644416	0.579	0.087	1.12954903418512e-06
PSMB7	3.88226240921759e-10	0.511059194425094	0.561	0.096	1.16467872276528e-06
MYO6	3.92532923594244e-10	-0.579078016594405	0.645	0.165	1.17759877078273e-06
SERINC5	4.85003869241651e-10	-1.87884815945898	0.523	0.078	1.45501160772495e-06
CHCHD1	6.38402821766961e-10	0.544698579686305	0.514	0.061	1.91520846530088e-06
ANKLE2	6.43169959504069e-10	0.703910870438484	0.505	0.035	1.92950987851221e-06
UPF2	6.51909282509019e-10	-0.594206055214005	0.533	0.096	1.95572784752706e-06
ATP6V0B	8.74260240325858e-10	0.942311510045909	0.533	0.061	2.62278072097757e-06
PFN1	8.88093306601523e-10	0.637930305121741	0.645	0.13	2.66427991980457e-06
ANXA5	8.98682513315962e-10	0.869395241029102	0.533	0.078	2.69604753994789e-06
VEZF1	1.01429760041766e-09	1.08106041679987	0.514	0.087	3.04289280125298e-06
HSPA1A	1.01752562516859e-09	-0.517597318436332	0.561	0.113	3.05257687550578e-06
FRMD4B	1.29779024694114e-09	0.575806547376052	0.523	0.078	3.89337074082342e-06
CASP1	1.45630202001708e-09	1.02479118358602	0.495	0.052	4.36890606005125e-06
PLEKHB2	1.52289681030581e-09	0.600942198871289	0.589	0.113	4.56869043091743e-06
RHOC	1.72061450388857e-09	1.00982400930756	0.514	0.052	5.1618435116657e-06
ARHGEF12	1.75735596691292e-09	-1.11514315948991	0.533	0.096	5.27206790073876e-06
PPM1A	2.02982039709813e-09	-0.882115171522818	0.533	0.078	6.0894611912944e-06
ATP1A1	2.09251687524884e-09	-0.676754994381497	0.579	0.122	6.27755062574651e-06
CAMTA1	2.19712030563672e-09	-0.525080500689492	0.533	0.078	6.59136091691015e-06
IFIT2	2.24157588781618e-09	-1.36295302543167	0.533	0.104	6.72472766344853e-06
PIM2	2.62293275610738e-09	-0.582303795080659	0.514	0.087	7.86879826832213e-06
CCDC88B	2.74663542721563e-09	-0.713358294849399	0.505	0.078	8.23990628164689e-06
BNIP3	3.16941879055811e-09	-0.883738469743912	0.57	0.122	9.50825637167434e-06
MET	3.25843409823777e-09	0.700537561726973	0.495	0.043	9.7753022947133e-06
DHCR24	3.35242554183482e-09	0.613778010728302	0.495	0.061	1.00572766255045e-05
SELENOP	3.40210542425779e-09	0.777147485076885	0.645	0.113	1.02063162727734e-05
WASH2P	3.464353024462e-09	-0.621191015354912	0.523	0.096	1.0393059073386e-05
SECTM1	3.54833056669273e-09	0.681482218216639	0.486	0.043	1.06449917000782e-05
ZFAND5	3.75799259384969e-09	0.528367470881633	0.514	0.078	1.12739777815491e-05
RASSF4	3.83645914891984e-09	0.563407907391166	0.514	0.043	1.15093774467595e-05
MAP2K4	3.89640431505918e-09	-0.840762500938683	0.486	0.061	1.16892129451775e-05
DECR2	4.04551138872005e-09	0.853067806834839	0.495	0.061	1.21365341661601e-05
TSR3	4.04551138872005e-09	0.616254811356594	0.495	0.061	1.21365341661601e-05
CYB5A	4.12126685360959e-09	0.572940465653582	0.617	0.13	1.23638005608288e-05
AFF1	4.14718004178642e-09	-1.04371436316886	0.514	0.104	1.24415401253593e-05
AIFM1	5.0149489154516e-09	-0.776481816114011	0.561	0.096	1.50448467463548e-05
COX8A	5.03255953143519e-09	1.28553617046255	0.542	0.07	1.50976785943056e-05
UBL5	5.57121793564114e-09	-0.59277080119446	0.57	0.139	1.67136538069234e-05
RTN4	5.66050318140855e-09	-0.902043942069941	0.626	0.174	1.69815095442256e-05
PLA2G12A	5.935058014167e-09	0.807742134635197	0.495	0.052	1.7805174042501e-05
GNS	6.09646730244784e-09	0.599507260162261	0.551	0.07	1.82894019073435e-05
PRKCD	6.19073081089353e-09	0.539114749668513	0.505	0.061	1.85721924326806e-05
SEC13	7.88402540077164e-09	-0.519990560603671	0.523	0.087	2.36520762023149e-05
AIG1	9.63769498981937e-09	0.683199848845747	0.495	0.061	2.89130849694581e-05
ABLIM1	9.92828325745642e-09	-0.882544551885499	0.551	0.122	2.97848497723692e-05
LPCAT2	1.01773016367118e-08	-1.4205865105485	0.523	0.096	3.05319049101354e-05
SEC14L1	1.06587135916947e-08	-0.652299485528271	0.495	0.07	3.1976140775084e-05
VDAC1	1.14859810997217e-08	-0.504087688925487	0.561	0.13	3.4457943299165e-05
HDGF	1.17567496154288e-08	0.57430753190882	0.561	0.096	3.52702488462865e-05
ATP13A3	1.26334775805505e-08	0.561248365112394	0.505	0.087	3.79004327416514e-05
FCGRT	1.33117714217879e-08	1.01473423857273	0.514	0.087	3.99353142653637e-05
FH	1.41905102927077e-08	0.739927131024548	0.505	0.061	4.25715308781231e-05
IPO7	1.48521963433263e-08	0.789828930237324	0.514	0.087	4.45565890299789e-05
KCNE3	1.5654930032624e-08	0.547156196884149	0.486	0.043	4.69647900978719e-05
METTL14	1.578161137398e-08	0.688251159314972	0.495	0.061	4.73448341219401e-05
CPPED1	1.59754937623946e-08	0.590262356059701	0.523	0.087	4.79264812871839e-05
SLC38A6	1.66143223003947e-08	-1.11835627180357	0.495	0.07	4.98429669011841e-05
LST1	1.68719080946052e-08	-0.7627495440674	0.467	0.043	5.06157242838157e-05
CEP290	1.79464384370349e-08	-1.51702710802547	0.514	0.104	5.38393153111048e-05
MMP24OS	1.83179788261617e-08	-0.77332858426916	0.542	0.122	5.49539364784852e-05
FCMR	1.98192019109276e-08	-0.719003951691013	0.477	0.07	5.94576057327829e-05
BRI3	2.0050584183943e-08	-0.938557676380502	0.551	0.122	6.01517525518291e-05
LMAN1	2.12079894810154e-08	0.519892636969787	0.486	0.061	6.36239684430463e-05
CDC42BPA	3.69261410325437e-08	0.767860631144256	0.486	0.043	0.000110778423097631
SPCS3	3.91249938603957e-08	-1.02854381024893	0.495	0.078	0.000117374981581187
GNAQ	4.36042881623546e-08	0.873626007572061	0.477	0.026	0.000130812864487064
GNB5	4.46210114710826e-08	0.699905871766637	0.486	0.043	0.000133863034413248
ATG101	4.90496475848302e-08	0.888273601381266	0.467	0.035	0.000147148942754491
FCER1G	4.9591355520269e-08	-1.41596735312237	0.551	0.13	0.000148774066560807
TNFAIP8L1	5.02420439600477e-08	-0.753654027550591	0.505	0.113	0.000150726131880143
BAG1	5.08896098096934e-08	-0.581969300245618	0.523	0.104	0.00015266882942908
CCL4	5.14763094262574e-08	-0.520902157203968	0.523	0.104	0.000154428928278772
ARPC5	6.16128344711756e-08	0.676845516136889	0.505	0.07	0.000184838503413527
FAM200B	6.1955404873603e-08	0.883306716979877	0.495	0.061	0.000185866214620809
CD81	6.27134715638867e-08	0.581410452672383	0.486	0.078	0.00018814041469166
TCAF1	6.35372754899904e-08	1.42930575389194	0.458	0.035	0.000190611826469971
DSTN	6.79268281687077e-08	0.580972861117326	0.579	0.113	0.000203780484506123
TYROBP	7.4228765931307e-08	-1.00746384522816	0.514	0.104	0.000222686297793921
GFPT1	7.44788966272281e-08	-1.01250572019638	0.486	0.07	0.000223436689881684
RRP8	8.19004817677006e-08	-0.689464992713464	0.505	0.096	0.000245701445303102
ISOC2	8.33276845095125e-08	-1.075105843597	0.495	0.07	0.000249983053528537
KYNU	8.90620570624648e-08	-0.798396243010773	0.505	0.104	0.000267186171187394
CSPP1	9.4169390213405e-08	-0.89241011736192	0.486	0.087	0.000282508170640215
PAPSS1	1.11199667441302e-07	-0.753197327029196	0.458	0.035	0.000333599002323905
ZYX	1.19807927363692e-07	-0.644688596306223	0.486	0.096	0.000359423782091076
TRIM26	1.22170691786165e-07	-0.542537692476002	0.495	0.087	0.000366512075358494
CUX1	1.29424836191157e-07	0.737805420351801	0.495	0.087	0.00038827450857347
ITGB8	1.36851378041094e-07	-0.568027264349216	0.495	0.087	0.000410554134123282
MRPS33	1.47407456393141e-07	0.855249952394132	0.495	0.061	0.000442222369179424
VDR	1.53139712278002e-07	0.739078555335913	0.505	0.087	0.000459419136834006
ATP6V0D1	1.54679370400467e-07	0.904564746630632	0.523	0.07	0.000464038111201401
SNAP29	1.62129499642511e-07	-0.535263118708877	0.467	0.061	0.000486388498927532
AHCYL1	1.65351823767416e-07	0.75725208325955	0.514	0.096	0.000496055471302249
GINM1	1.78736514813122e-07	0.551710388883673	0.486	0.061	0.000536209544439365
MT2A	2.16931646944436e-07	-0.513902478361425	0.673	0.226	0.000650794940833308
CLMN	2.27850047148229e-07	0.584424577732215	0.486	0.078	0.000683550141444688
NAXE	2.34799193392548e-07	0.622215551005554	0.486	0.061	0.000704397580177645
SLC6A6	2.41259982931391e-07	-0.743784676985952	0.486	0.078	0.000723779948794174
AGPAT5	2.46793727982922e-07	-0.530137386234799	0.467	0.061	0.000740381183948766
IL1B	2.78235650977886e-07	-1.27624666615592	0.514	0.104	0.000834706952933657
PCNA	2.83785236958146e-07	-0.974458810620493	0.477	0.087	0.000851355710874438
ANP32B	2.96726026128646e-07	0.714885201659531	0.523	0.078	0.000890178078385938
KIF1C	3.2791990747485e-07	-0.713052140915413	0.505	0.078	0.000983759722424549
GRN	3.44283493863561e-07	-1.33210827340627	0.505	0.104	0.00103285048159068
XAF1	3.94715858384991e-07	-1.39182281571775	0.514	0.122	0.00118414757515497
CLCN5	4.09965256328081e-07	-0.882648166833775	0.505	0.104	0.00122989576898424
ABHD6	4.30315989061361e-07	0.548871863308447	0.458	0.035	0.00129094796718408
SYNE1	4.57631515482788e-07	-0.784519940728968	0.486	0.096	0.00137289454644836
AKR1C3	5.53035003685277e-07	0.522231311559165	0.495	0.061	0.00165910501105583
MOB1B	5.78864427824502e-07	-0.926479654030864	0.477	0.078	0.0017365932834735
ATE1	6.04004021525138e-07	-0.528551705338441	0.467	0.07	0.00181201206457541
DHFR	6.3046712552697e-07	-1.40369397630523	0.477	0.07	0.00189140137658091
NUDC	6.90991902383581e-07	0.759560008471985	0.467	0.043	0.00207297570715074
ILKAP	7.17890360747906e-07	0.530640850734656	0.449	0.052	0.00215367108224372
VSIR	7.53248201332412e-07	-1.25416743783188	0.505	0.122	0.00225974460399724
AC027290.2	8.07999813619505e-07	-0.667029437651889	0.477	0.087	0.00242399944085851
COX7A2	8.43249611219614e-07	-0.612420896209453	0.542	0.122	0.00252974883365884
CERS6	8.95064281713834e-07	0.610026855842033	0.467	0.061	0.0026851928451415
RHOQ	1.0025476340094e-06	-1.11413576464799	0.505	0.104	0.00300764290202821
VIM	1.03266629937408e-06	-0.582407688317699	0.514	0.104	0.00309799889812223
MAP4K3-DT	1.08777308561561e-06	0.719878870896138	0.477	0.061	0.00326331925684684
CARHSP1	1.2908385940616e-06	-1.04973236811035	0.495	0.104	0.0038725157821848
SESN1	1.39900559964529e-06	-0.632697024846255	0.449	0.052	0.00419701679893586
CCS	1.45909909430097e-06	-0.709914841813706	0.458	0.052	0.00437729728290291
BEX3	1.661862031101e-06	0.778822816581727	0.514	0.07	0.00498558609330301
UBXN6	1.71619825675115e-06	0.80380008527999	0.477	0.061	0.00514859477025346
S100A12	1.77072427869078e-06	-1.00989000020333	0.477	0.104	0.00531217283607235
TMED8	1.95643848978151e-06	0.766643280110335	0.449	0.035	0.00586931546934454
ADM	1.9932941038548e-06	-0.944626556992316	0.477	0.104	0.0059798823115644
HPCAL1	2.01411572162417e-06	-0.521018045429204	0.495	0.104	0.00604234716487252
HSPA8	2.10577250909746e-06	-0.566445067345332	0.551	0.148	0.00631731752729238
ADGRG1	2.28491681681785e-06	-0.85637001673157	0.477	0.078	0.00685475045045354
DCAF12	2.61565753745228e-06	0.549118592243525	0.458	0.061	0.00784697261235685
KDELR1	3.04117909844962e-06	-0.861372040179087	0.542	0.13	0.00912353729534887
CCL5	3.83397979333881e-06	0.876371819535595	0.458	0.061	0.0115019393800164
TMEM63A	4.11705957494875e-06	-0.603292262171302	0.439	0.035	0.0123511787248462
WSB2	4.17958679875935e-06	0.84948542795412	0.458	0.061	0.0125387603962781
SF3B5	4.54109297016605e-06	1.06247464145002	0.486	0.078	0.0136232789104981
OTULINL	4.81209531701879e-06	-0.566482229677894	0.43	0.035	0.0144362859510564
SMARCC1	4.91954740949331e-06	1.31568760541414	0.477	0.087	0.0147586422284799
MMP14	5.23114955693313e-06	-0.510225825053911	0.467	0.078	0.0156934486707994
SESTD1	6.06161442389198e-06	0.673477628641983	0.467	0.078	0.0181848432716759
TTC39C	6.19702693599098e-06	-0.950847185929984	0.458	0.078	0.018591080807973
TP53INP2	7.07599952184983e-06	-0.525478980288485	0.458	0.052	0.0212279985655495
ADAMTSL4	7.69728457914909e-06	0.550603556570771	0.439	0.052	0.0230918537374473
LGALS3	9.2336820712963e-06	-1.06281426265592	0.505	0.113	0.0277010462138889
ZNF326	1.18403731567073e-05	0.585820787248666	0.458	0.061	0.035521119470122
MRPL33	1.33259971289477e-05	-1.0619144066849	0.486	0.104	0.0399779913868432
TNFSF10	1.42596817096092e-05	1.01468893772203	0.449	0.035	0.0427790451288276
TRAM1	1.45911331587226e-05	0.55080585255848	0.449	0.061	0.0437733994761679
KMO	1.60172819990788e-05	0.671009344187196	0.43	0.026	0.0480518459972364
GNL1	1.65810575348192e-05	-0.596842696360555	0.439	0.061	0.0497431726044575
