# Supplementary material for: Proximal tubule cells in blood and urine as potential biomarkers for kidney disease biopsy
Source: PeerJ. 2023 Dec 6;11:e16499. doi: 10.7717/peerj.16499 (PMC10710128; doi:10.7717/peerj.16499)
Supplement: Supplemental Information 1 [file peerj-11-16499-s001.zip › Supplementary Materials/Supplemental Tables/Supplemental Table 7.csv]

Terms	Counts	GeneRatio	BgRatio	pValue	FDR	foldEnrichment	geneID	geneSymbol
hsa05120~Epithelial cell signaling in Helicobacter pylori infection	11	11/219	70/7895	2.98811605715445e-06	0.000860577424460481	5.66503587736464	ENSG00000213341/ENSG00000109320/ENSG00000147416/ENSG00000151694/ENSG00000100554/ENSG00000113732/ENSG00000117410/ENSG00000105976/ENSG00000065559/ENSG00000159720/ENSG00000271503	CHUK/NFKB1/ATP6V1B2/ADAM17/ATP6V1D/ATP6V0E1/ATP6V0B/MET/MAP2K4/ATP6V0D1/CCL5
hsa05323~Rheumatoid arthritis	11	11/219	89/7895	3.17548302170493e-05	0.00457269555125509	4.45564619568006	ENSG00000204287/ENSG00000223865/ENSG00000147416/ENSG00000231389/ENSG00000102575/ENSG00000100554/ENSG00000113732/ENSG00000117410/ENSG00000159720/ENSG00000125538/ENSG00000271503	HLA-DRA/HLA-DPB1/ATP6V1B2/HLA-DPA1/ACP5/ATP6V1D/ATP6V0E1/ATP6V0B/ATP6V0D1/IL1B/CCL5
hsa05135~Yersinia infection	13	13/219	133/7895	7.60872456414235e-05	0.00730437558157665	3.52370652659045	ENSG00000184009/ENSG00000213341/ENSG00000109320/ENSG00000134215/ENSG00000171475/ENSG00000126456/ENSG00000010610/ENSG00000137752/ENSG00000196914/ENSG00000065559/ENSG00000156052/ENSG00000162704/ENSG00000125538	ACTG1/CHUK/NFKB1/VAV3/WIPF2/IRF3/CD4/CASP1/ARHGEF12/MAP2K4/GNAQ/ARPC5/IL1B
hsa04623~Cytosolic DNA-sensing pathway	8	8/219	61/7895	0.000256046600840938	0.0162841529426027	4.72789879481997	ENSG00000213341/ENSG00000109320/ENSG00000126456/ENSG00000124256/ENSG00000137752/ENSG00000275302/ENSG00000125538/ENSG00000271503	CHUK/NFKB1/IRF3/ZBP1/CASP1/CCL4/IL1B/CCL5
hsa04640~Hematopoietic cell lineage	10	10/219	95/7895	0.000282710988586852	0.0162841529426027	3.79476087478971	ENSG00000168685/ENSG00000085063/ENSG00000072274/ENSG00000204287/ENSG00000223865/ENSG00000010278/ENSG00000231389/ENSG00000010610/ENSG00000272398/ENSG00000125538	IL7R/CD59/TFRC/HLA-DRA/HLA-DPB1/CD9/HLA-DPA1/CD4/CD24/IL1B
hsa05110~Vibrio cholerae infection	7	7/219	50/7895	0.000415538821730116	0.0199458634430456	5.04703196347032	ENSG00000184009/ENSG00000147416/ENSG00000100554/ENSG00000113732/ENSG00000117410/ENSG00000159720/ENSG00000105438	ACTG1/ATP6V1B2/ATP6V1D/ATP6V0E1/ATP6V0B/ATP6V0D1/KDELR1
hsa04612~Antigen processing and presentation	8	8/219	68/7895	0.000544267810976893	0.0223927327944779	4.24120333064733	ENSG00000100600/ENSG00000204388/ENSG00000204287/ENSG00000223865/ENSG00000231389/ENSG00000010610/ENSG00000204389/ENSG00000109971	LGMN/HSPA1B/HLA-DRA/HLA-DPB1/HLA-DPA1/CD4/HSPA1A/HSPA8
hsa05134~Legionellosis	7	7/219	57/7895	0.000933383407829445	0.03360180268186	4.427221020588	ENSG00000204388/ENSG00000109320/ENSG00000204389/ENSG00000137752/ENSG00000176171/ENSG00000125538/ENSG00000109971	HSPA1B/NFKB1/HSPA1A/CASP1/BNIP3/IL1B/HSPA8
hsa00190~Oxidative phosphorylation	11	11/219	133/7895	0.00112877769140598	0.0361208861249912	2.98159783019192	ENSG00000164405/ENSG00000119421/ENSG00000147416/ENSG00000164258/ENSG00000168653/ENSG00000100554/ENSG00000113732/ENSG00000117410/ENSG00000176340/ENSG00000159720/ENSG00000112695	UQCRQ/NDUFA8/ATP6V1B2/NDUFS4/NDUFS5/ATP6V1D/ATP6V0E1/ATP6V0B/COX8A/ATP6V0D1/COX7A2
hsa00280~Valine, leucine and isoleucine degradation	6	6/219	48/7895	0.00197187896748009	0.0564518173480422	4.50627853881279	ENSG00000091140/ENSG00000111275/ENSG00000131844/ENSG00000137992/ENSG00000138796/ENSG00000117054	DLD/ALDH2/MCCC2/DBT/HADH/ACADM
hsa05417~Lipid and atherosclerosis	14	14/219	211/7895	0.00215614580148772	0.0564518173480422	2.39195827652622	ENSG00000213341/ENSG00000204388/ENSG00000028277/ENSG00000109320/ENSG00000134215/ENSG00000126456/ENSG00000101752/ENSG00000204389/ENSG00000137752/ENSG00000065559/ENSG00000125538/ENSG00000109971/ENSG00000271503/ENSG00000121858	CHUK/HSPA1B/POU2F2/NFKB1/VAV3/IRF3/MIB1/HSPA1A/CASP1/MAP2K4/IL1B/HSPA8/CCL5/TNFSF10
hsa05164~Influenza A	12	12/219	169/7895	0.00253149000315037	0.0607557600756088	2.55977952500608	ENSG00000184009/ENSG00000213341/ENSG00000204287/ENSG00000109320/ENSG00000223865/ENSG00000126456/ENSG00000231389/ENSG00000137752/ENSG00000213585/ENSG00000125538/ENSG00000271503/ENSG00000121858	ACTG1/CHUK/HLA-DRA/NFKB1/HLA-DPB1/IRF3/HLA-DPA1/CASP1/VDAC1/IL1B/CCL5/TNFSF10
hsa04142~Lysosome	10	10/219	128/7895	0.00287007082318655	0.0609181487255908	2.81642408675799	ENSG00000119655/ENSG00000100600/ENSG00000068697/ENSG00000001036/ENSG00000131238/ENSG00000102575/ENSG00000204386/ENSG00000117410/ENSG00000135677/ENSG00000159720	NPC2/LGMN/LAPTM4A/FUCA2/PPT1/ACP5/NEU1/ATP6V0B/GNS/ATP6V0D1
hsa05208~Chemical carcinogenesis - reactive oxygen species	14	14/219	220/7895	0.00316482086493715	0.0609181487255908	2.29410543794105	ENSG00000213341/ENSG00000155850/ENSG00000164405/ENSG00000119421/ENSG00000109320/ENSG00000164258/ENSG00000168653/ENSG00000105976/ENSG00000065559/ENSG00000176340/ENSG00000163932/ENSG00000213585/ENSG00000196139/ENSG00000112695	CHUK/SLC26A2/UQCRQ/NDUFA8/NFKB1/NDUFS4/NDUFS5/MET/MAP2K4/COX8A/PRKCD/VDAC1/AKR1C3/COX7A2
hsa05152~Tuberculosis	12	12/219	175/7895	0.00337440856377627	0.0609181487255908	2.4720156555773	ENSG00000204287/ENSG00000109320/ENSG00000223865/ENSG00000172216/ENSG00000140678/ENSG00000231389/ENSG00000117410/ENSG00000196914/ENSG00000158869/ENSG00000111424/ENSG00000159720/ENSG00000125538	HLA-DRA/NFKB1/HLA-DPB1/CEBPB/ITGAX/HLA-DPA1/ATP6V0B/ARHGEF12/FCER1G/VDR/ATP6V0D1/IL1B
hsa05145~Toxoplasmosis	9	9/219	110/7895	0.00338434159586615	0.0609181487255908	2.94956413449564	ENSG00000213341/ENSG00000012779/ENSG00000204388/ENSG00000204287/ENSG00000109320/ENSG00000223865/ENSG00000231389/ENSG00000204389/ENSG00000109971	CHUK/ALOX5/HSPA1B/HLA-DRA/NFKB1/HLA-DPB1/HLA-DPA1/HSPA1A/HSPA8
hsa05332~Graft-versus-host disease	5	5/219	38/7895	0.003733949483372	0.0614137283682726	4.74345109348714	ENSG00000100453/ENSG00000204287/ENSG00000223865/ENSG00000231389/ENSG00000125538	GZMB/HLA-DRA/HLA-DPB1/HLA-DPA1/IL1B
hsa05132~Salmonella infection	15	15/219	249/7895	0.00383835802301704	0.0614137283682726	2.17170050063267	ENSG00000143862/ENSG00000070087/ENSG00000184009/ENSG00000168421/ENSG00000213341/ENSG00000011405/ENSG00000109320/ENSG00000197747/ENSG00000196586/ENSG00000108518/ENSG00000137752/ENSG00000065559/ENSG00000162704/ENSG00000125538/ENSG00000121858	ARL8A/PFN2/ACTG1/RHOH/CHUK/PIK3C2A/NFKB1/S100A10/MYO6/PFN1/CASP1/MAP2K4/ARPC5/IL1B/TNFSF10
hsa04940~Type I diabetes mellitus	5	5/219	41/7895	0.00521275273045118	0.0790143571773652	4.39636930615881	ENSG00000100453/ENSG00000204287/ENSG00000223865/ENSG00000231389/ENSG00000125538	GZMB/HLA-DRA/HLA-DPB1/HLA-DPA1/IL1B
hsa00380~Tryptophan metabolism	5	5/219	42/7895	0.00578639649910839	0.0833241095871609	4.29169384648837	ENSG00000091140/ENSG00000111275/ENSG00000138796/ENSG00000115919/ENSG00000117009	DLD/ALDH2/HADH/KYNU/KMO
hsa04966~Collecting duct acid secretion	4	4/219	27/7895	0.00612322871353117	0.0839757080712847	5.34077456451886	ENSG00000147416/ENSG00000100554/ENSG00000113732/ENSG00000159720	ATP6V1B2/ATP6V1D/ATP6V0E1/ATP6V0D1
hsa05310~Asthma	4	4/219	28/7895	0.00699119997905948	0.0914766182081481	5.15003261578604	ENSG00000204287/ENSG00000223865/ENSG00000231389/ENSG00000158869	HLA-DRA/HLA-DPB1/HLA-DPA1/FCER1G
hsa04141~Protein processing in endoplasmic reticulum	11	11/219	170/7895	0.00757006712279089	0.0914766182081481	2.33266183185603	ENSG00000087074/ENSG00000117643/ENSG00000204388/ENSG00000143870/ENSG00000204389/ENSG00000157020/ENSG00000074695/ENSG00000107262/ENSG00000167671/ENSG00000109971/ENSG00000067167	PPP1R15A/MAN1C1/HSPA1B/PDIA6/HSPA1A/SEC13/LMAN1/BAG1/UBXN6/HSPA8/TRAM1
hsa04145~Phagosome	10	10/219	148/7895	0.00798653439052757	0.0914766182081481	2.4358262371961	ENSG00000184009/ENSG00000072274/ENSG00000204287/ENSG00000223865/ENSG00000147416/ENSG00000231389/ENSG00000100554/ENSG00000113732/ENSG00000117410/ENSG00000159720	ACTG1/TFRC/HLA-DRA/HLA-DPB1/ATP6V1B2/HLA-DPA1/ATP6V1D/ATP6V0E1/ATP6V0B/ATP6V0D1
hsa05131~Shigellosis	14	14/219	245/7895	0.00812165545811209	0.0914766182081481	2.06001304631442	ENSG00000070087/ENSG00000184009/ENSG00000213341/ENSG00000109320/ENSG00000035403/ENSG00000126456/ENSG00000108518/ENSG00000137752/ENSG00000176171/ENSG00000163932/ENSG00000213585/ENSG00000162704/ENSG00000125538/ENSG00000271503	PFN2/ACTG1/CHUK/NFKB1/VCL/IRF3/PFN1/CASP1/BNIP3/PRKCD/VDAC1/ARPC5/IL1B/CCL5
hsa05020~Prion disease	15	15/219	272/7895	0.00855358106323512	0.0914766182081481	1.98806406124093	ENSG00000164405/ENSG00000204388/ENSG00000119421/ENSG00000120738/ENSG00000164258/ENSG00000168653/ENSG00000136930/ENSG00000204389/ENSG00000176340/ENSG00000163932/ENSG00000213585/ENSG00000125538/ENSG00000112695/ENSG00000109971/ENSG00000271503	UQCRQ/HSPA1B/NDUFA8/EGR1/NDUFS4/NDUFS5/PSMB7/HSPA1A/COX8A/PRKCD/VDAC1/IL1B/COX7A2/HSPA8/CCL5
hsa04659~Th17 cell differentiation	8	8/219	105/7895	0.00857593295701388	0.0914766182081481	2.74668406175256	ENSG00000213341/ENSG00000204287/ENSG00000109320/ENSG00000134352/ENSG00000223865/ENSG00000231389/ENSG00000010610/ENSG00000125538	CHUK/HLA-DRA/NFKB1/IL6ST/HLA-DPB1/HLA-DPA1/CD4/IL1B
hsa00620~Pyruvate metabolism	5	5/219	47/7895	0.00933313266047057	0.0959979359362687	3.83513067133003	ENSG00000067225/ENSG00000091140/ENSG00000111275/ENSG00000063854/ENSG00000091483	PKM/DLD/ALDH2/HAGH/FH
hsa01523~Antifolate resistance	4	4/219	31/7895	0.0100712563173313	0.100017993772117	4.65164236264546	ENSG00000213341/ENSG00000109320/ENSG00000125538/ENSG00000228716	CHUK/NFKB1/IL1B/DHFR
hsa05330~Allograft rejection	4	4/219	35/7895	0.015379986483772	0.147647870244211	4.12002609262883	ENSG00000100453/ENSG00000204287/ENSG00000223865/ENSG00000231389	GZMB/HLA-DRA/HLA-DPB1/HLA-DPA1
hsa05130~Pathogenic Escherichia coli infection	11	11/219	192/7895	0.0177191677790142	0.164616784527616	2.06537766362253	ENSG00000184009/ENSG00000213341/ENSG00000109320/ENSG00000171475/ENSG00000197822/ENSG00000196586/ENSG00000137752/ENSG00000196914/ENSG00000162704/ENSG00000125538/ENSG00000121858	ACTG1/CHUK/NFKB1/WIPF2/OCLN/MYO6/CASP1/ARHGEF12/ARPC5/IL1B/TNFSF10
hsa04662~B cell receptor signaling pathway	6	6/219	78/7895	0.0208252995898416	0.187427696308574	2.77309448542325	ENSG00000213341/ENSG00000109320/ENSG00000187116/ENSG00000131042/ENSG00000134215/ENSG00000110651	CHUK/NFKB1/LILRA5/LILRB2/VAV3/CD81
hsa04620~Toll-like receptor signaling pathway	7	7/219	102/7895	0.0229496171318173	0.198013758020793	2.47403527621094	ENSG00000213341/ENSG00000109320/ENSG00000126456/ENSG00000065559/ENSG00000275302/ENSG00000125538/ENSG00000271503	CHUK/NFKB1/IRF3/MAP2K4/CCL4/IL1B/CCL5
hsa05014~Amyotrophic lateral sclerosis	17	17/219	363/7895	0.0237683194520912	0.198013758020793	1.68830270324666	ENSG00000070087/ENSG00000184009/ENSG00000183684/ENSG00000175224/ENSG00000164405/ENSG00000119421/ENSG00000164258/ENSG00000168653/ENSG00000136930/ENSG00000108518/ENSG00000137752/ENSG00000176340/ENSG00000157020/ENSG00000213585/ENSG00000123395/ENSG00000112695/ENSG00000173992	PFN2/ACTG1/ALYREF/ATG13/UQCRQ/NDUFA8/NDUFS4/NDUFS5/PSMB7/PFN1/CASP1/COX8A/SEC13/VDAC1/ATG101/COX7A2/CCS
hsa04625~C-type lectin receptor signaling pathway	7	7/219	103/7895	0.0240641719816936	0.198013758020793	2.45001551624773	ENSG00000213341/ENSG00000109320/ENSG00000137752/ENSG00000196914/ENSG00000163932/ENSG00000158869/ENSG00000125538	CHUK/NFKB1/CASP1/ARHGEF12/PRKCD/FCER1G/IL1B
hsa05415~Diabetic cardiomyopathy	11	11/219	202/7895	0.0247617858952914	0.198094287162331	1.96313124463131	ENSG00000164405/ENSG00000119421/ENSG00000109320/ENSG00000104812/ENSG00000164258/ENSG00000168653/ENSG00000176340/ENSG00000163932/ENSG00000213585/ENSG00000198380/ENSG00000112695	UQCRQ/NDUFA8/NFKB1/GYS1/NDUFS4/NDUFS5/COX8A/PRKCD/VDAC1/GFPT1/COX7A2
hsa04932~Non-alcoholic fatty liver disease	9	9/219	154/7895	0.027269178209372	0.21225738714322	2.10683152463974	ENSG00000164405/ENSG00000119421/ENSG00000153094/ENSG00000109320/ENSG00000164258/ENSG00000168653/ENSG00000176340/ENSG00000125538/ENSG00000112695	UQCRQ/NDUFA8/BCL2L11/NFKB1/NDUFS4/NDUFS5/COX8A/IL1B/COX7A2
hsa04621~NOD-like receptor signaling pathway	10	10/219	182/7895	0.0298897734443626	0.22165146049263	1.98078177530232	ENSG00000213341/ENSG00000109320/ENSG00000092439/ENSG00000126456/ENSG00000108953/ENSG00000137752/ENSG00000163932/ENSG00000213585/ENSG00000125538/ENSG00000271503	CHUK/NFKB1/TRPM7/IRF3/YWHAE/CASP1/PRKCD/VDAC1/IL1B/CCL5
hsa05321~Inflammatory bowel disease	5	5/219	63/7895	0.0300153019417103	0.22165146049263	2.86112923099224	ENSG00000204287/ENSG00000109320/ENSG00000223865/ENSG00000231389/ENSG00000125538	HLA-DRA/NFKB1/HLA-DPB1/HLA-DPA1/IL1B
hsa05010~Alzheimer disease	17	17/219	379/7895	0.0340631035400334	0.245254345488241	1.61702871049746	ENSG00000130203/ENSG00000213341/ENSG00000175224/ENSG00000164405/ENSG00000119421/ENSG00000109320/ENSG00000151694/ENSG00000164258/ENSG00000168653/ENSG00000136930/ENSG00000176340/ENSG00000115310/ENSG00000213585/ENSG00000156052/ENSG00000123395/ENSG00000125538/ENSG00000112695	APOE/CHUK/ATG13/UQCRQ/NDUFA8/NFKB1/ADAM17/NDUFS4/NDUFS5/PSMB7/COX8A/RTN4/VDAC1/GNAQ/ATG101/IL1B/COX7A2
hsa04210~Apoptosis	8	8/219	136/7895	0.0351498891395832	0.245522299663066	2.12060166532366	ENSG00000184009/ENSG00000213341/ENSG00000100453/ENSG00000153094/ENSG00000109320/ENSG00000163629/ENSG00000156709/ENSG00000121858	ACTG1/CHUK/GZMB/BCL2L11/NFKB1/PTPN13/AIFM1/TNFSF10
hsa04668~TNF signaling pathway	7	7/219	112/7895	0.0358053353675305	0.245522299663066	2.25313926940639	ENSG00000213341/ENSG00000109320/ENSG00000172216/ENSG00000065559/ENSG00000125538/ENSG00000271503/ENSG00000157227	CHUK/NFKB1/CEBPB/MAP2K4/IL1B/CCL5/MMP14
hsa05150~Staphylococcus aureus infection	6	6/219	89/7895	0.0367745426676278	0.246303913680856	2.43035247037094	ENSG00000111057/ENSG00000204287/ENSG00000205403/ENSG00000169403/ENSG00000223865/ENSG00000231389	KRT18/HLA-DRA/CFI/PTAFR/HLA-DPB1/HLA-DPA1
hsa04664~Fc epsilon RI signaling pathway	5	5/219	67/7895	0.0377738944494394	0.246572508351206	2.69031554555987	ENSG00000012779/ENSG00000132965/ENSG00000134215/ENSG00000065559/ENSG00000158869	ALOX5/ALOX5AP/VAV3/MAP2K4/FCER1G
hsa04658~Th1 and Th2 cell differentiation	6	6/219	90/7895	0.038526954429876	0.246572508351206	2.40334855403349	ENSG00000213341/ENSG00000204287/ENSG00000109320/ENSG00000223865/ENSG00000231389/ENSG00000010610	CHUK/HLA-DRA/NFKB1/HLA-DPB1/HLA-DPA1/CD4
hsa05166~Human T-cell leukemia virus 1 infection	11	11/219	219/7895	0.0410961762399639	0.253472841453074	1.81074206125811	ENSG00000137673/ENSG00000213341/ENSG00000204287/ENSG00000109320/ENSG00000223865/ENSG00000120738/ENSG00000231389/ENSG00000095015/ENSG00000010610/ENSG00000065559/ENSG00000213585	MMP7/CHUK/HLA-DRA/NFKB1/HLA-DPB1/EGR1/HLA-DPA1/MAP3K1/CD4/MAP2K4/VDAC1
hsa04912~GnRH signaling pathway	6	6/219	92/7895	0.0421894787341279	0.253472841453074	2.35110184633711	ENSG00000120738/ENSG00000095015/ENSG00000065559/ENSG00000163932/ENSG00000156052/ENSG00000157227	EGR1/MAP3K1/MAP2K4/PRKCD/GNAQ/MMP14
hsa05163~Human cytomegalovirus infection	11	11/219	220/7895	0.0422454735755123	0.253472841453074	1.80251141552511	ENSG00000213341/ENSG00000103197/ENSG00000109320/ENSG00000172380/ENSG00000126456/ENSG00000196914/ENSG00000156052/ENSG00000069966/ENSG00000275302/ENSG00000125538/ENSG00000271503	CHUK/TSC2/NFKB1/GNG12/IRF3/ARHGEF12/GNAQ/GNB5/CCL4/IL1B/CCL5
hsa04622~RIG-I-like receptor signaling pathway	5	5/219	70/7895	0.0443295012956981	0.260548905574715	2.57501630789302	ENSG00000149476/ENSG00000213341/ENSG00000109320/ENSG00000126456/ENSG00000095015	TKFC/CHUK/NFKB1/IRF3/MAP3K1
hsa04514~Cell adhesion molecules	8	8/219	144/7895	0.0467057270957601	0.269024988071578	2.00279046169457	ENSG00000182985/ENSG00000204287/ENSG00000223865/ENSG00000197822/ENSG00000231389/ENSG00000010610/ENSG00000105855/ENSG00000107738	CADM1/HLA-DRA/HLA-DPB1/OCLN/HLA-DPA1/CD4/ITGB8/VSIR
hsa05320~Autoimmune thyroid disease	4	4/219	50/7895	0.0491755686567225	0.27321871746556	2.88401826484018	ENSG00000100453/ENSG00000204287/ENSG00000223865/ENSG00000231389	GZMB/HLA-DRA/HLA-DPB1/HLA-DPA1
hsa00020~Citrate cycle (TCA cycle)	3	3/219	30/7895	0.0493311573201706	0.27321871746556	3.60502283105023	ENSG00000062485/ENSG00000091140/ENSG00000091483	CS/DLD/FH
hsa05140~Leishmaniasis	5	5/219	73/7895	0.0515264095493903	0.279992565098574	2.46919371989742	ENSG00000204287/ENSG00000109320/ENSG00000223865/ENSG00000231389/ENSG00000125538	HLA-DRA/NFKB1/HLA-DPB1/HLA-DPA1/IL1B
hsa05133~Pertussis	5	5/219	74/7895	0.0540686735653031	0.28836625901495	2.4358262371961	ENSG00000140968/ENSG00000109320/ENSG00000126456/ENSG00000137752/ENSG00000125538	IRF8/NFKB1/IRF3/CASP1/IL1B
hsa04380~Osteoclast differentiation	7	7/219	124/7895	0.0566090547984198	0.296425596035362	2.03509353365739	ENSG00000213341/ENSG00000109320/ENSG00000187116/ENSG00000131042/ENSG00000102575/ENSG00000011600/ENSG00000125538	CHUK/NFKB1/LILRA5/LILRB2/ACP5/TYROBP/IL1B
hsa05142~Chagas disease	6	6/219	101/7895	0.0613289640308409	0.310081619077701	2.14159772141598	ENSG00000213341/ENSG00000109320/ENSG00000065559/ENSG00000156052/ENSG00000125538/ENSG00000271503	CHUK/NFKB1/MAP2K4/GNAQ/IL1B/CCL5
hsa01240~Biosynthesis of cofactors	8	8/219	153/7895	0.0623975668604277	0.310081619077701	1.88497925806548	ENSG00000067225/ENSG00000091140/ENSG00000162433/ENSG00000111275/ENSG00000023909/ENSG00000115919/ENSG00000228716/ENSG00000117009	PKM/DLD/AK4/ALDH2/GCLM/KYNU/DHFR/KMO
hsa00051~Fructose and mannose metabolism	3	3/219	33/7895	0.0624469927309259	0.310081619077701	3.27729348277293	ENSG00000149476/ENSG00000170525/ENSG00000140263	TKFC/PFKFB3/SORD
hsa04721~Synaptic vesicle cycle	5	5/219	78/7895	0.0649544889571777	0.312195276520757	2.31091207118604	ENSG00000147416/ENSG00000100554/ENSG00000113732/ENSG00000117410/ENSG00000159720	ATP6V1B2/ATP6V1D/ATP6V0E1/ATP6V0B/ATP6V0D1
hsa04010~MAPK signaling pathway	13	13/219	294/7895	0.0650406826084909	0.312195276520757	1.59405771440996	ENSG00000213341/ENSG00000204388/ENSG00000109320/ENSG00000172380/ENSG00000117632/ENSG00000095015/ENSG00000139318/ENSG00000204389/ENSG00000100614/ENSG00000105976/ENSG00000065559/ENSG00000125538/ENSG00000109971	CHUK/HSPA1B/NFKB1/GNG12/STMN1/MAP3K1/DUSP6/HSPA1A/PPM1A/MET/MAP2K4/IL1B/HSPA8
hsa05160~Hepatitis C	8	8/219	156/7895	0.0682822582723451	0.322381809548121	1.84872965694884	ENSG00000213341/ENSG00000185745/ENSG00000109320/ENSG00000126456/ENSG00000197822/ENSG00000170027/ENSG00000108953/ENSG00000110651	CHUK/IFIT1/NFKB1/IRF3/OCLN/YWHAG/YWHAE/CD81
hsa05416~Viral myocarditis	4	4/219	57/7895	0.0728125164340639	0.338225882790491	2.52984058319314	ENSG00000184009/ENSG00000204287/ENSG00000223865/ENSG00000231389	ACTG1/HLA-DRA/HLA-DPB1/HLA-DPA1
hsa04810~Regulation of actin cytoskeleton	10	10/219	215/7895	0.0757640880904112	0.346350116984737	1.67675480513964	ENSG00000070087/ENSG00000184009/ENSG00000134215/ENSG00000172380/ENSG00000035403/ENSG00000140678/ENSG00000108518/ENSG00000196914/ENSG00000162704/ENSG00000105855	PFN2/ACTG1/VAV3/GNG12/VCL/ITGAX/PFN1/ARHGEF12/ARPC5/ITGB8
hsa00450~Selenocompound metabolism	2	2/219	17/7895	0.0792910578182067	0.35680976018193	4.24120333064733	ENSG00000198431/ENSG00000138801	TXNRD1/PAPSS1
hsa04062~Chemokine signaling pathway	9	9/219	190/7895	0.0817517784099515	0.362223264339478	1.70764239365537	ENSG00000213341/ENSG00000109320/ENSG00000134215/ENSG00000172380/ENSG00000163932/ENSG00000156052/ENSG00000069966/ENSG00000275302/ENSG00000271503	CHUK/NFKB1/VAV3/GNG12/PRKCD/GNAQ/GNB5/CCL4/CCL5
hsa04978~Mineral absorption	4	4/219	60/7895	0.0844273312333609	0.368410172654666	2.40334855403349	ENSG00000092439/ENSG00000163399/ENSG00000111424/ENSG00000125148	TRPM7/ATP1A1/VDR/MT2A
hsa00511~Other glycan degradation	2	2/219	18/7895	0.0876240155452155	0.376652484731672	4.00558092338914	ENSG00000001036/ENSG00000204386	FUCA2/NEU1
hsa04260~Cardiac muscle contraction	5	5/219	86/7895	0.0901237779461809	0.381593040827595	2.09594350642455	ENSG00000140416/ENSG00000164405/ENSG00000163399/ENSG00000176340/ENSG00000112695	TPM1/UQCRQ/ATP1A1/COX8A/COX7A2
hsa05162~Measles	7	7/219	139/7895	0.091423332698278	0.381593040827595	1.81547912355047	ENSG00000213341/ENSG00000204388/ENSG00000109320/ENSG00000126456/ENSG00000204389/ENSG00000125538/ENSG00000109971	CHUK/HSPA1B/NFKB1/IRF3/HSPA1A/IL1B/HSPA8
hsa01210~2-Oxocarboxylic acid metabolism	2	2/219	19/7895	0.0962040826908142	0.383101148365123	3.79476087478971	ENSG00000062485/ENSG00000120053	CS/GOT1
hsa04140~Autophagy - animal	7	7/219	141/7895	0.0968107899159129	0.383101148365123	1.78972764662068	ENSG00000175224/ENSG00000103197/ENSG00000176171/ENSG00000163932/ENSG00000123395/ENSG00000099940/ENSG00000078804	ATG13/TSC2/BNIP3/PRKCD/ATG101/SNAP29/TP53INP2
hsa04936~Alcoholic liver disease	7	7/219	141/7895	0.0968107899159129	0.383101148365123	1.78972764662068	ENSG00000213341/ENSG00000111275/ENSG00000109320/ENSG00000126456/ENSG00000117054/ENSG00000065559/ENSG00000125538	CHUK/ALDH2/NFKB1/IRF3/ACADM/MAP2K4/IL1B
hsa04211~Longevity regulating pathway	5	5/219	88/7895	0.097105499411993	0.383101148365123	2.04830842673308	ENSG00000175224/ENSG00000103197/ENSG00000109320/ENSG00000123395/ENSG00000080546	ATG13/TSC2/NFKB1/ATG101/SESN1
hsa05169~Epstein-Barr virus infection	9	9/219	198/7895	0.099299051128989	0.383433950179639	1.63864674138647	ENSG00000213341/ENSG00000204287/ENSG00000153094/ENSG00000109320/ENSG00000223865/ENSG00000126456/ENSG00000231389/ENSG00000065559/ENSG00000026025	CHUK/HLA-DRA/BCL2L11/NFKB1/HLA-DPB1/IRF3/HLA-DPA1/MAP2K4/VIM
hsa01200~Carbon metabolism	6	6/219	115/7895	0.0998525911926143	0.383433950179639	1.88088147706968	ENSG00000067225/ENSG00000149476/ENSG00000062485/ENSG00000091140/ENSG00000120053/ENSG00000091483	PKM/TKFC/CS/DLD/GOT1/FH
hsa04714~Thermogenesis	10	10/219	231/7895	0.108607541665014	0.411565421046369	1.56061594417759	ENSG00000184009/ENSG00000103197/ENSG00000164405/ENSG00000119421/ENSG00000164258/ENSG00000168653/ENSG00000049618/ENSG00000176340/ENSG00000112695/ENSG00000173473	ACTG1/TSC2/UQCRQ/NDUFA8/NDUFS4/NDUFS5/ARID1B/COX8A/COX7A2/SMARCC1
hsa05221~Acute myeloid leukemia	4	4/219	66/7895	0.110160716223161	0.412029691847668	2.18486232184862	ENSG00000213341/ENSG00000109320/ENSG00000139318/ENSG00000102096	CHUK/NFKB1/DUSP6/PIM2
hsa04723~Retrograde endocannabinoid signaling	7	7/219	147/7895	0.114001490017891	0.415691802975228	1.71667753859535	ENSG00000119421/ENSG00000172380/ENSG00000164258/ENSG00000168653/ENSG00000156052/ENSG00000069966/ENSG00000163686	NDUFA8/GNG12/NDUFS4/NDUFS5/GNAQ/GNB5/ABHD6
hsa00770~Pantothenate and CoA biosynthesis	2	2/219	21/7895	0.11402657095501	0.415691802975228	3.43335507719069	ENSG00000188641/ENSG00000111275	DPYD/ALDH2
hsa00071~Fatty acid degradation	3	3/219	43/7895	0.115973555991258	0.417504801568528	2.51513220770946	ENSG00000111275/ENSG00000138796/ENSG00000117054	ALDH2/HADH/ACADM
hsa05170~Human immunodeficiency virus 1 infection	9	9/219	208/7895	0.124058370789299	0.441096429473062	1.55986564805058	ENSG00000213341/ENSG00000244509/ENSG00000109320/ENSG00000101347/ENSG00000172380/ENSG00000126456/ENSG00000010610/ENSG00000156052/ENSG00000069966	CHUK/APOBEC3C/NFKB1/SAMHD1/GNG12/IRF3/CD4/GNAQ/GNB5
hsa03060~Protein export	2	2/219	23/7895	0.132609455174636	0.465750281588964	3.13480246178281	ENSG00000100883/ENSG00000129128	SRP54/SPCS3
hsa04672~Intestinal immune network for IgA production	3	3/219	46/7895	0.134545118943157	0.466855352477462	2.35110184633711	ENSG00000204287/ENSG00000223865/ENSG00000231389	HLA-DRA/HLA-DPB1/HLA-DPA1
hsa05146~Amoebiasis	5	5/219	100/7895	0.144366429487764	0.49497061538662	1.80251141552511	ENSG00000109320/ENSG00000117450/ENSG00000035403/ENSG00000156052/ENSG00000125538	NFKB1/PRDX1/VCL/GNAQ/IL1B
hsa04217~Necroptosis	7	7/219	158/7895	0.149356725315025	0.502507427691682	1.59716201375643	ENSG00000092439/ENSG00000124256/ENSG00000137752/ENSG00000156709/ENSG00000213585/ENSG00000125538/ENSG00000121858	TRPM7/ZBP1/CASP1/AIFM1/VDAC1/IL1B/TNFSF10
hsa00565~Ether lipid metabolism	3	3/219	49/7895	0.154062907995138	0.502507427691682	2.20715683533687	ENSG00000136960/ENSG00000123739/ENSG00000087253	ENPP2/PLA2G12A/LPCAT2
hsa05144~Malaria	3	3/219	49/7895	0.154062907995138	0.502507427691682	2.20715683533687	ENSG00000105976/ENSG00000110651/ENSG00000125538	MET/CD81/IL1B
hsa04971~Gastric acid secretion	4	4/219	75/7895	0.154367302916025	0.502507427691682	1.92267884322679	ENSG00000184009/ENSG00000153822/ENSG00000163399/ENSG00000156052	ACTG1/KCNJ16/ATP1A1/GNAQ
hsa00270~Cysteine and methionine metabolism	3	3/219	50/7895	0.160757844548654	0.502507427691682	2.16301369863014	ENSG00000023909/ENSG00000120053/ENSG00000168710	GCLM/GOT1/AHCYL1
hsa04979~Cholesterol metabolism	3	3/219	50/7895	0.160757844548654	0.502507427691682	2.16301369863014	ENSG00000119655/ENSG00000130203/ENSG00000213585	NPC2/APOE/VDAC1
hsa00790~Folate biosynthesis	2	2/219	26/7895	0.161616311517012	0.502507427691682	2.77309448542325	ENSG00000196139/ENSG00000228716	AKR1C3/DHFR
hsa04928~Parathyroid hormone synthesis, secretion and action	5	5/219	104/7895	0.161989615418836	0.502507427691682	1.73318405338953	ENSG00000204103/ENSG00000120738/ENSG00000156052/ENSG00000111424/ENSG00000157227	MAFB/EGR1/GNAQ/VDR/MMP14
hsa04144~Endocytosis	10	10/219	252/7895	0.162268023525439	0.502507427691682	1.43056461549612	ENSG00000072274/ENSG00000136051/ENSG00000205302/ENSG00000204388/ENSG00000047365/ENSG00000153071/ENSG00000171475/ENSG00000204389/ENSG00000162704/ENSG00000109971	TFRC/WASHC4/SNX2/HSPA1B/ARAP2/DAB2/WIPF2/HSPA1A/ARPC5/HSPA8
hsa05100~Bacterial invasion of epithelial cells	4	4/219	77/7895	0.164988545832508	0.505496821274066	1.87273913301311	ENSG00000184009/ENSG00000035403/ENSG00000105976/ENSG00000162704	ACTG1/VCL/MET/ARPC5
hsa00062~Fatty acid elongation	2	2/219	27/7895	0.171526425579373	0.517918945614891	2.67038728225943	ENSG00000131238/ENSG00000138796	PPT1/HADH
hsa00983~Drug metabolism - other enzymes	4	4/219	79/7895	0.175864657695256	0.517918945614891	1.82532801572163	ENSG00000128951/ENSG00000084207/ENSG00000188641/ENSG00000172831	DUT/GSTP1/DPYD/CES2
hsa04915~Estrogen signaling pathway	6	6/219	136/7895	0.176236307882845	0.517918945614891	1.59045124899275	ENSG00000111057/ENSG00000204388/ENSG00000204389/ENSG00000163932/ENSG00000156052/ENSG00000109971	KRT18/HSPA1B/HSPA1A/PRKCD/GNAQ/HSPA8
hsa05418~Fluid shear stress and atherosclerosis	6	6/219	136/7895	0.176236307882845	0.517918945614891	1.59045124899275	ENSG00000084207/ENSG00000184009/ENSG00000213341/ENSG00000109320/ENSG00000065559/ENSG00000125538	GSTP1/ACTG1/CHUK/NFKB1/MAP2K4/IL1B
hsa04961~Endocrine and other factor-regulated calcium reabsorption	3	3/219	53/7895	0.181346312106636	0.522817527895247	2.04057896097183	ENSG00000163399/ENSG00000156052/ENSG00000111424	ATP1A1/GNAQ/VDR
hsa04392~Hippo signaling pathway - multiple species	2	2/219	28/7895	0.181533863852516	0.522817527895247	2.57501630789302	ENSG00000107551/ENSG00000173542	RASSF4/MOB1B
hsa00630~Glyoxylate and dicarboxylate metabolism	2	2/219	30/7895	0.201789578018327	0.5718706226551	2.40334855403349	ENSG00000062485/ENSG00000091140	CS/DLD
hsa04610~Complement and coagulation cascades	4	4/219	84/7895	0.204058814152485	0.5718706226551	1.71667753859535	ENSG00000085063/ENSG00000197249/ENSG00000205403/ENSG00000140678	CD59/SERPINA1/CFI/ITGAX
hsa04670~Leukocyte transendothelial migration	5	5/219	113/7895	0.204523174074567	0.5718706226551	1.59514284559745	ENSG00000184009/ENSG00000168421/ENSG00000134215/ENSG00000035403/ENSG00000197822	ACTG1/RHOH/VAV3/VCL/OCLN
hsa01212~Fatty acid metabolism	3	3/219	57/7895	0.209807038265244	0.581004105965291	1.89738043739486	ENSG00000131238/ENSG00000138796/ENSG00000117054	PPT1/HADH/ACADM
hsa00410~beta-Alanine metabolism	2	2/219	31/7895	0.212013854068917	0.581523714017602	2.32582118132273	ENSG00000188641/ENSG00000111275	DPYD/ALDH2
hsa05016~Huntington disease	11	11/219	303/7895	0.220269182591889	0.59276641414789	1.30875416308754	ENSG00000175224/ENSG00000164405/ENSG00000119421/ENSG00000164258/ENSG00000168653/ENSG00000136930/ENSG00000176340/ENSG00000213585/ENSG00000156052/ENSG00000123395/ENSG00000112695	ATG13/UQCRQ/NDUFA8/NDUFS4/NDUFS5/PSMB7/COX8A/VDAC1/GNAQ/ATG101/COX7A2
hsa00640~Propanoate metabolism	2	2/219	32/7895	0.222287405305459	0.59276641414789	2.25313926940639	ENSG00000091140/ENSG00000137992	DLD/DBT
hsa04136~Autophagy - other	2	2/219	32/7895	0.222287405305459	0.59276641414789	2.25313926940639	ENSG00000175224/ENSG00000123395	ATG13/ATG101
hsa04722~Neurotrophin signaling pathway	5	5/219	118/7895	0.229616758757371	0.60669382130388	1.52755204705518	ENSG00000109320/ENSG00000095015/ENSG00000108953/ENSG00000163932/ENSG00000166681	NFKB1/MAP3K1/YWHAE/PRKCD/BEX3
hsa00590~Arachidonic acid metabolism	3	3/219	60/7895	0.231758701622579	0.60678641879366	1.80251141552511	ENSG00000012779/ENSG00000123739/ENSG00000196139	ALOX5/PLA2G12A/AKR1C3
hsa00561~Glycerolipid metabolism	3	3/219	61/7895	0.239169200781935	0.615006516296405	1.77296204805749	ENSG00000149476/ENSG00000111275/ENSG00000155189	TKFC/ALDH2/AGPAT5
hsa04213~Longevity regulating pathway - multiple species	3	3/219	61/7895	0.239169200781935	0.615006516296405	1.77296204805749	ENSG00000204388/ENSG00000204389/ENSG00000109971	HSPA1B/HSPA1A/HSPA8
hsa00920~Sulfur metabolism	1	1/219	10/7895	0.245329045357704	0.622832703197041	3.60502283105023	ENSG00000138801	PAPSS1
hsa04150~mTOR signaling pathway	6	6/219	153/7895	0.251024443781613	0.622832703197041	1.41373444354911	ENSG00000213341/ENSG00000103197/ENSG00000147416/ENSG00000106070/ENSG00000100554/ENSG00000157020	CHUK/TSC2/ATP6V1B2/GRB10/ATP6V1D/SEC13
hsa05340~Primary immunodeficiency	2	2/219	35/7895	0.253300980432065	0.622832703197041	2.06001304631442	ENSG00000168685/ENSG00000010610	IL7R/CD4
hsa00310~Lysine degradation	3	3/219	63/7895	0.254106156082909	0.622832703197041	1.71667753859535	ENSG00000091140/ENSG00000111275/ENSG00000138796	DLD/ALDH2/HADH
hsa04650~Natural killer cell mediated cytotoxicity	5	5/219	123/7895	0.255550916017855	0.622832703197041	1.46545643538627	ENSG00000100453/ENSG00000134215/ENSG00000158869/ENSG00000011600/ENSG00000121858	GZMB/VAV3/FCER1G/TYROBP/TNFSF10
hsa00250~Alanine, aspartate and glutamate metabolism	2	2/219	36/7895	0.263671526036584	0.622832703197041	2.00279046169457	ENSG00000120053/ENSG00000198380	GOT1/GFPT1
hsa00350~Tyrosine metabolism	2	2/219	36/7895	0.263671526036584	0.622832703197041	2.00279046169457	ENSG00000103876/ENSG00000120053	FAH/GOT1
hsa03030~DNA replication	2	2/219	36/7895	0.263671526036584	0.622832703197041	2.00279046169457	ENSG00000171865/ENSG00000132646	RNASEH1/PCNA
hsa05143~African trypanosomiasis	2	2/219	36/7895	0.263671526036584	0.622832703197041	2.00279046169457	ENSG00000156052/ENSG00000125538	GNAQ/IL1B
hsa04657~IL-17 signaling pathway	4	4/219	94/7895	0.263838853437635	0.622832703197041	1.53405226853201	ENSG00000213341/ENSG00000109320/ENSG00000172216/ENSG00000125538	CHUK/NFKB1/CEBPB/IL1B
hsa05202~Transcriptional misregulation in cancer	7	7/219	189/7895	0.270965850918796	0.625580934150812	1.33519364112971	ENSG00000100453/ENSG00000109320/ENSG00000172216/ENSG00000139318/ENSG00000127152/ENSG00000105976/ENSG00000172493	GZMB/NFKB1/CEBPB/DUSP6/BCL11B/MET/AFF1
hsa04110~Cell cycle	5	5/219	126/7895	0.271446388533885	0.625580934150812	1.43056461549612	ENSG00000072501/ENSG00000253729/ENSG00000170027/ENSG00000108953/ENSG00000132646	SMC1A/PRKDC/YWHAG/YWHAE/PCNA
hsa04151~PI3K-Akt signaling pathway	12	12/219	352/7895	0.271519502669623	0.625580934150812	1.22898505603985	ENSG00000168685/ENSG00000213341/ENSG00000103197/ENSG00000153094/ENSG00000109320/ENSG00000104812/ENSG00000172380/ENSG00000170027/ENSG00000108953/ENSG00000105976/ENSG00000069966/ENSG00000105855	IL7R/CHUK/TSC2/BCL2L11/NFKB1/GYS1/GNG12/YWHAG/YWHAE/MET/GNB5/ITGB8
hsa04068~FoxO signaling pathway	5	5/219	128/7895	0.282161033609259	0.644214130620147	1.408212043379	ENSG00000168685/ENSG00000213341/ENSG00000153094/ENSG00000176171/ENSG00000121858	IL7R/CHUK/BCL2L11/BNIP3/TNFSF10
hsa00010~Glycolysis / Gluconeogenesis	3	3/219	67/7895	0.28433718407821	0.644214130620147	1.61418932733592	ENSG00000067225/ENSG00000091140/ENSG00000111275	PKM/DLD/ALDH2
hsa05167~Kaposi sarcoma-associated herpesvirus infection	7	7/219	193/7895	0.288388524213268	0.644214130620147	1.30752123405967	ENSG00000213341/ENSG00000109320/ENSG00000134352/ENSG00000172380/ENSG00000126456/ENSG00000065559/ENSG00000069966	CHUK/NFKB1/IL6ST/GNG12/IRF3/MAP2K4/GNB5
hsa04061~Viral protein interaction with cytokine and cytokine receptor	4	4/219	98/7895	0.28864148476089	0.644214130620147	1.47143789022458	ENSG00000134352/ENSG00000275302/ENSG00000271503/ENSG00000121858	IL6ST/CCL4/CCL5/TNFSF10
hsa05161~Hepatitis B	6	6/219	162/7895	0.293795003020177	0.644214130620147	1.33519364112971	ENSG00000213341/ENSG00000109320/ENSG00000126456/ENSG00000095015/ENSG00000065559/ENSG00000132646	CHUK/NFKB1/IRF3/MAP3K1/MAP2K4/PCNA
hsa04933~AGE-RAGE signaling pathway in diabetic complications	4	4/219	100/7895	0.301168038798985	0.644214130620147	1.44200913242009	ENSG00000109320/ENSG00000120738/ENSG00000163932/ENSG00000125538	NFKB1/EGR1/PRKCD/IL1B
hsa04270~Vascular smooth muscle contraction	5	5/219	132/7895	0.303825893640269	0.644214130620147	1.36553895115539	ENSG00000196914/ENSG00000123739/ENSG00000163932/ENSG00000156052/ENSG00000148926	ARHGEF12/PLA2G12A/PRKCD/GNAQ/ADM
hsa05165~Human papillomavirus infection	11	11/219	329/7895	0.305202296490051	0.644214130620147	1.20532678241801	ENSG00000067225/ENSG00000213341/ENSG00000103197/ENSG00000109320/ENSG00000147416/ENSG00000126456/ENSG00000100554/ENSG00000113732/ENSG00000117410/ENSG00000105855/ENSG00000159720	PKM/CHUK/TSC2/NFKB1/ATP6V1B2/IRF3/ATP6V1D/ATP6V0E1/ATP6V0B/ITGB8/ATP6V0D1
hsa03450~Non-homologous end-joining	1	1/219	13/7895	0.306487543936099	0.644214130620147	2.77309448542325	ENSG00000253729	PRKDC
hsa05225~Hepatocellular carcinoma	6	6/219	165/7895	0.308382697530861	0.644214130620147	1.31091739310917	ENSG00000084207/ENSG00000184009/ENSG00000198431/ENSG00000049618/ENSG00000105976/ENSG00000173473	GSTP1/ACTG1/TXNRD1/ARID1B/MET/SMARCC1
hsa05012~Parkinson disease	9	9/219	264/7895	0.310925625023042	0.644214130620147	1.22898505603985	ENSG00000126602/ENSG00000164405/ENSG00000119421/ENSG00000164258/ENSG00000168653/ENSG00000136930/ENSG00000176340/ENSG00000213585/ENSG00000112695	TRAP1/UQCRQ/NDUFA8/NDUFS4/NDUFS5/PSMB7/COX8A/VDAC1/COX7A2
hsa04064~NF-kappa B signaling pathway	4	4/219	102/7895	0.313757162889484	0.644214130620147	1.41373444354911	ENSG00000213341/ENSG00000109320/ENSG00000275302/ENSG00000125538	CHUK/NFKB1/CCL4/IL1B
hsa04660~T cell receptor signaling pathway	4	4/219	102/7895	0.313757162889484	0.644214130620147	1.41373444354911	ENSG00000213341/ENSG00000109320/ENSG00000134215/ENSG00000010610	CHUK/NFKB1/VAV3/CD4
hsa04520~Adherens junction	3	3/219	71/7895	0.31485254006974	0.644214130620147	1.52324908354235	ENSG00000184009/ENSG00000035403/ENSG00000105976	ACTG1/VCL/MET
hsa04510~Focal adhesion	7	7/219	199/7895	0.314992132234027	0.644214130620147	1.268098483284	ENSG00000184009/ENSG00000188677/ENSG00000134215/ENSG00000035403/ENSG00000105976/ENSG00000159840/ENSG00000105855	ACTG1/PARVB/VAV3/VCL/MET/ZYX/ITGB8
hsa04216~Ferroptosis	2	2/219	41/7895	0.315396501449447	0.644214130620147	1.75854772246353	ENSG00000072274/ENSG00000023909	TFRC/GCLM
hsa05203~Viral carcinogenesis	7	7/219	201/7895	0.323963278124105	0.65705228239255	1.25548058792794	ENSG00000067225/ENSG00000109320/ENSG00000134352/ENSG00000126456/ENSG00000170027/ENSG00000108953/ENSG00000159720	PKM/NFKB1/IL6ST/IRF3/YWHAG/YWHAE/ATP6V0D1
hsa05022~Pathways of neurodegeneration - multiple diseases	15	15/219	471/7895	0.327013431220142	0.658600476862944	1.14809644300963	ENSG00000175224/ENSG00000126602/ENSG00000164405/ENSG00000119421/ENSG00000109320/ENSG00000164258/ENSG00000168653/ENSG00000136930/ENSG00000176340/ENSG00000213585/ENSG00000156052/ENSG00000123395/ENSG00000125538/ENSG00000112695/ENSG00000173992	ATG13/TRAP1/UQCRQ/NDUFA8/NFKB1/NDUFS4/NDUFS5/PSMB7/COX8A/VDAC1/GNAQ/ATG101/IL1B/COX7A2/CCS
hsa00730~Thiamine metabolism	1	1/219	15/7895	0.344492777876595	0.681416380300038	2.40334855403349	ENSG00000162433	AK4
hsa01230~Biosynthesis of amino acids	3	3/219	75/7895	0.345440248346547	0.681416380300038	1.44200913242009	ENSG00000067225/ENSG00000062485/ENSG00000120053	PKM/CS/GOT1
hsa04918~Thyroid hormone synthesis	3	3/219	75/7895	0.345440248346547	0.681416380300038	1.44200913242009	ENSG00000091137/ENSG00000163399/ENSG00000156052	SLC26A4/ATP1A1/GNAQ
hsa03013~Nucleocytoplasmic transport	4	4/219	108/7895	0.351750074756138	0.68448663195789	1.33519364112971	ENSG00000183684/ENSG00000151461/ENSG00000157020/ENSG00000205339	ALYREF/UPF2/SEC13/IPO7
hsa04931~Insulin resistance	4	4/219	108/7895	0.351750074756138	0.68448663195789	1.33519364112971	ENSG00000109320/ENSG00000104812/ENSG00000163932/ENSG00000198380	NFKB1/GYS1/PRKCD/GFPT1
hsa04066~HIF-1 signaling pathway	4	4/219	109/7895	0.358096245364638	0.689069007802837	1.32294415818357	ENSG00000102265/ENSG00000072274/ENSG00000170525/ENSG00000109320	TIMP1/TFRC/PFKFB3/NFKB1
hsa05017~Spinocerebellar ataxia	5	5/219	142/7895	0.358890108230644	0.689069007802837	1.26937423628529	ENSG00000175224/ENSG00000136930/ENSG00000213585/ENSG00000156052/ENSG00000123395	ATG13/PSMB7/VDAC1/GNAQ/ATG101
hsa04930~Type II diabetes mellitus	2	2/219	46/7895	0.366284950261022	0.698609706458108	1.5674012308914	ENSG00000067225/ENSG00000163932	PKM/PRKCD
hsa00360~Phenylalanine metabolism	1	1/219	17/7895	0.380424273292406	0.712545891172268	2.12060166532366	ENSG00000120053	GOT1
hsa03040~Spliceosome	5	5/219	146/7895	0.381072986206578	0.712545891172268	1.23459685994871	ENSG00000183684/ENSG00000204388/ENSG00000204389/ENSG00000109971/ENSG00000169976	ALYREF/HSPA1B/HSPA1A/HSPA8/SF3B5
hsa04726~Serotonergic synapse	4	4/219	113/7895	0.383458613435509	0.712545891172268	1.27611427647796	ENSG00000012779/ENSG00000172380/ENSG00000156052/ENSG00000069966	ALOX5/GNG12/GNAQ/GNB5
hsa04146~Peroxisome	3	3/219	80/7895	0.38348824004063	0.712545891172268	1.35188356164384	ENSG00000117450/ENSG00000005469/ENSG00000242612	PRDX1/CROT/DECR2
hsa00600~Sphingolipid metabolism	2	2/219	49/7895	0.396129600155901	0.731316184903201	1.47143789022458	ENSG00000204386/ENSG00000172292	NEU1/CERS6
hsa00330~Arginine and proline metabolism	2	2/219	50/7895	0.405936756639536	0.743553834705702	1.44200913242009	ENSG00000111275/ENSG00000120053	ALDH2/GOT1
hsa04071~Sphingolipid signaling pathway	4	4/219	117/7895	0.408709280376664	0.743553834705702	1.23248643796589	ENSG00000109320/ENSG00000156052/ENSG00000158869/ENSG00000172292	NFKB1/GNAQ/FCER1G/CERS6
hsa00531~Glycosaminoglycan degradation	1	1/219	19/7895	0.414394692042157	0.743553834705702	1.89738043739486	ENSG00000135677	GNS
hsa00532~Glycosaminoglycan biosynthesis - chondroitin sulfate / dermatan sulfate	1	1/219	19/7895	0.414394692042157	0.743553834705702	1.89738043739486	ENSG00000111817	DSE
hsa04913~Ovarian steroidogenesis	2	2/219	51/7895	0.415667247873673	0.743553834705702	1.41373444354911	ENSG00000012779/ENSG00000196139	ALOX5/AKR1C3
hsa00100~Steroid biosynthesis	1	1/219	20/7895	0.430678029071457	0.75709737189714	1.80251141552511	ENSG00000116133	DHCR24
hsa00670~One carbon pool by folate	1	1/219	20/7895	0.430678029071457	0.75709737189714	1.80251141552511	ENSG00000228716	DHFR
hsa05171~Coronavirus disease - COVID-19	7	7/219	225/7895	0.433423141472985	0.75709737189714	1.12156265854896	ENSG00000213341/ENSG00000109320/ENSG00000134352/ENSG00000126456/ENSG00000151694/ENSG00000137752/ENSG00000125538	CHUK/NFKB1/IL6ST/IRF3/ADAM17/CASP1/IL1B
hsa04611~Platelet activation	4	4/219	121/7895	0.433753702649403	0.75709737189714	1.1917430846447	ENSG00000184009/ENSG00000196914/ENSG00000156052/ENSG00000158869	ACTG1/ARHGEF12/GNAQ/FCER1G
hsa05235~PD-L1 expression and PD-1 checkpoint pathway in cancer	3	3/219	89/7895	0.450506058634494	0.775360455639491	1.21517623518547	ENSG00000213341/ENSG00000109320/ENSG00000010610	CHUK/NFKB1/CD4
hsa05410~Hypertrophic cardiomyopathy	3	3/219	89/7895	0.450506058634494	0.775360455639491	1.21517623518547	ENSG00000184009/ENSG00000140416/ENSG00000105855	ACTG1/TPM1/ITGB8
hsa00220~Arginine biosynthesis	1	1/219	22/7895	0.461904833392948	0.775360455639491	1.63864674138647	ENSG00000120053	GOT1
hsa00340~Histidine metabolism	1	1/219	22/7895	0.461904833392948	0.775360455639491	1.63864674138647	ENSG00000111275	ALDH2
hsa00900~Terpenoid backbone biosynthesis	1	1/219	22/7895	0.461904833392948	0.775360455639491	1.63864674138647	ENSG00000164494	PDSS2
hsa03430~Mismatch repair	1	1/219	22/7895	0.461904833392948	0.775360455639491	1.63864674138647	ENSG00000132646	PCNA
hsa00480~Glutathione metabolism	2	2/219	56/7895	0.463062494340251	0.775360455639491	1.28750815394651	ENSG00000084207/ENSG00000023909	GSTP1/GCLM
hsa04964~Proximal tubule bicarbonate reclamation	1	1/219	23/7895	0.476872805130144	0.791542415058031	1.5674012308914	ENSG00000163399	ATP1A1
hsa00240~Pyrimidine metabolism	2	2/219	58/7895	0.481386006597942	0.791542415058031	1.2431113210518	ENSG00000128951/ENSG00000188641	DUT/DPYD
hsa04926~Relaxin signaling pathway	4	4/219	129/7895	0.482888202812547	0.791542415058031	1.11783653675976	ENSG00000109320/ENSG00000172380/ENSG00000065559/ENSG00000069966	NFKB1/GNG12/MAP2K4/GNB5
hsa04666~Fc gamma R-mediated phagocytosis	3	3/219	94/7895	0.486468775921081	0.791542415058031	1.15053920139901	ENSG00000134215/ENSG00000163932/ENSG00000162704	VAV3/PRKCD/ARPC5
hsa05414~Dilated cardiomyopathy	3	3/219	94/7895	0.486468775921081	0.791542415058031	1.15053920139901	ENSG00000184009/ENSG00000140416/ENSG00000105855	ACTG1/TPM1/ITGB8
hsa04530~Tight junction	5	5/219	167/7895	0.495718853721456	0.798688321036926	1.07934815300905	ENSG00000184009/ENSG00000197822/ENSG00000095015/ENSG00000162704/ENSG00000132646	ACTG1/OCLN/MAP3K1/ARPC5/PCNA
hsa04713~Circadian entrainment	3	3/219	96/7895	0.50053822101159	0.798688321036926	1.1265696347032	ENSG00000172380/ENSG00000156052/ENSG00000069966	GNG12/GNAQ/GNB5
hsa00592~alpha-Linolenic acid metabolism	1	1/219	25/7895	0.505576648305649	0.798688321036926	1.44200913242009	ENSG00000123739	PLA2G12A
hsa03015~mRNA surveillance pathway	3	3/219	97/7895	0.50749987065888	0.798688321036926	1.1149555147578	ENSG00000183684/ENSG00000153944/ENSG00000151461	ALYREF/MSI2/UPF2
hsa04750~Inflammatory mediator regulation of TRP channels	3	3/219	97/7895	0.50749987065888	0.798688321036926	1.1149555147578	ENSG00000163932/ENSG00000156052/ENSG00000125538	PRKCD/GNAQ/IL1B
hsa05215~Prostate cancer	3	3/219	97/7895	0.50749987065888	0.798688321036926	1.1149555147578	ENSG00000084207/ENSG00000213341/ENSG00000109320	GSTP1/CHUK/NFKB1
hsa00564~Glycerophospholipid metabolism	3	3/219	98/7895	0.51441118810829	0.805165337908627	1.10357841766844	ENSG00000123739/ENSG00000087253/ENSG00000155189	PLA2G12A/LPCAT2/AGPAT5
hsa04015~Rap1 signaling pathway	6	6/219	209/7895	0.524862548594418	0.817083318892933	1.03493478403356	ENSG00000070087/ENSG00000184009/ENSG00000134215/ENSG00000108518/ENSG00000105976/ENSG00000156052	PFN2/ACTG1/VAV3/PFN1/MET/GNAQ
hsa04972~Pancreatic secretion	3	3/219	101/7895	0.534832101122408	0.825578092932496	1.07079886070799	ENSG00000163399/ENSG00000123739/ENSG00000156052	ATP1A1/PLA2G12A/GNAQ
hsa04371~Apelin signaling pathway	4	4/219	138/7895	0.536052442286031	0.825578092932496	1.0449341539276	ENSG00000172380/ENSG00000120738/ENSG00000156052/ENSG00000069966	GNG12/EGR1/GNAQ/GNB5
hsa00650~Butanoate metabolism	1	1/219	28/7895	0.545718926391981	0.835314543675191	1.28750815394651	ENSG00000138796	HADH
hsa04974~Protein digestion and absorption	3	3/219	103/7895	0.548175169286844	0.835314543675191	1.05000664982045	ENSG00000155465/ENSG00000163399/ENSG00000175538	SLC7A7/ATP1A1/KCNE3
hsa00591~Linoleic acid metabolism	1	1/219	29/7895	0.558365113645084	0.846363961735706	1.2431113210518	ENSG00000123739	PLA2G12A
hsa04060~Cytokine-cytokine receptor interaction	8	8/219	292/7895	0.565848217298948	0.847166580772173	0.987677487958967	ENSG00000168685/ENSG00000134352/ENSG00000136689/ENSG00000010610/ENSG00000275302/ENSG00000125538/ENSG00000271503/ENSG00000121858	IL7R/IL6ST/IL1RN/CD4/CCL4/IL1B/CCL5/TNFSF10
hsa05211~Renal cell carcinoma	2	2/219	68/7895	0.566977131824044	0.847166580772173	1.06030083266183	ENSG00000105976/ENSG00000091483	MET/FH
hsa04922~Glucagon signaling pathway	3	3/219	106/7895	0.567765993832404	0.847166580772173	1.02028948048591	ENSG00000067225/ENSG00000104812/ENSG00000156052	PKM/GYS1/GNAQ
hsa00053~Ascorbate and aldarate metabolism	1	1/219	30/7895	0.570660821770144	0.847166580772173	1.20167427701674	ENSG00000111275	ALDH2
hsa04920~Adipocytokine signaling pathway	2	2/219	69/7895	0.574959342756356	0.849170721609387	1.0449341539276	ENSG00000213341/ENSG00000109320	CHUK/NFKB1
hsa04613~Neutrophil extracellular trap formation	5	5/219	184/7895	0.582442538215597	0.852062404151055	0.979625769307127	ENSG00000184009/ENSG00000109320/ENSG00000137752/ENSG00000213585/ENSG00000171365	ACTG1/NFKB1/CASP1/VDAC1/CLCN5
hsa05230~Central carbon metabolism in cancer	2	2/219	70/7895	0.582834352839437	0.852062404151055	1.03000652315721	ENSG00000067225/ENSG00000105976	PKM/MET
hsa03410~Base excision repair	1	1/219	32/7895	0.594239214738295	0.857660024534231	1.1265696347032	ENSG00000132646	PCNA
hsa04215~Apoptosis - multiple species	1	1/219	32/7895	0.594239214738295	0.857660024534231	1.1265696347032	ENSG00000153094	BCL2L11
hsa04725~Cholinergic synapse	3	3/219	112/7895	0.605353806756428	0.857660024534231	0.965631115459883	ENSG00000172380/ENSG00000156052/ENSG00000069966	GNG12/GNAQ/GNB5
hsa04130~SNARE interactions in vesicular transport	1	1/219	33/7895	0.605540449886751	0.857660024534231	1.09243116092431	ENSG00000099940	SNAP29
hsa04115~p53 signaling pathway	2	2/219	73/7895	0.605814439627027	0.857660024534231	0.987677487958967	ENSG00000103197/ENSG00000080546	TSC2/SESN1
hsa04014~Ras signaling pathway	6	6/219	229/7895	0.614954512916015	0.857660024534231	0.944547466650715	ENSG00000213341/ENSG00000109320/ENSG00000172380/ENSG00000105976/ENSG00000123739/ENSG00000069966	CHUK/NFKB1/GNG12/MET/PLA2G12A/GNB5
hsa00040~Pentose and glucuronate interconversions	1	1/219	34/7895	0.616528320845133	0.857660024534231	1.06030083266183	ENSG00000140263	SORD
hsa04724~Glutamatergic synapse	3	3/219	114/7895	0.617395220996947	0.857660024534231	0.948690218697428	ENSG00000172380/ENSG00000156052/ENSG00000069966	GNG12/GNAQ/GNB5
hsa05220~Chronic myeloid leukemia	2	2/219	75/7895	0.620596869213983	0.857660024534231	0.961339421613394	ENSG00000213341/ENSG00000109320	CHUK/NFKB1
hsa00500~Starch and sucrose metabolism	1	1/219	35/7895	0.627211477916106	0.857660024534231	1.03000652315721	ENSG00000104812	GYS1
hsa05212~Pancreatic cancer	2	2/219	76/7895	0.627827171932084	0.857660024534231	0.948690218697429	ENSG00000213341/ENSG00000109320	CHUK/NFKB1
hsa05412~Arrhythmogenic right ventricular cardiomyopathy	2	2/219	76/7895	0.627827171932084	0.857660024534231	0.948690218697429	ENSG00000184009/ENSG00000105855	ACTG1/ITGB8
hsa04218~Cellular senescence	4	4/219	155/7895	0.628355087419176	0.857660024534231	0.930328472529091	ENSG00000103197/ENSG00000109320/ENSG00000092439/ENSG00000213585	TSC2/NFKB1/TRPM7/VDAC1
hsa04390~Hippo signaling pathway	4	4/219	155/7895	0.628355087419176	0.857660024534231	0.930328472529091	ENSG00000184009/ENSG00000170027/ENSG00000108953/ENSG00000173542	ACTG1/YWHAG/YWHAE/MOB1B
hsa00512~Mucin type O-glycan biosynthesis	1	1/219	36/7895	0.637598333684092	0.861183580730035	1.00139523084729	ENSG00000158470	B4GALT5
hsa04152~AMPK signaling pathway	3	3/219	119/7895	0.646404472591747	0.861183580730035	0.908829285138713	ENSG00000103197/ENSG00000170525/ENSG00000104812	TSC2/PFKFB3/GYS1
hsa04935~Growth hormone synthesis, secretion and action	3	3/219	119/7895	0.646404472591747	0.861183580730035	0.908829285138713	ENSG00000095015/ENSG00000065559/ENSG00000156052	MAP3K1/MAP2K4/GNAQ
hsa01250~Biosynthesis of nucleotide sugars	1	1/219	37/7895	0.647697069518573	0.861183580730035	0.97433049487844	ENSG00000198380	GFPT1
hsa04960~Aldosterone-regulated sodium reabsorption	1	1/219	37/7895	0.647697069518573	0.861183580730035	0.97433049487844	ENSG00000163399	ATP1A1
hsa01521~EGFR tyrosine kinase inhibitor resistance	2	2/219	79/7895	0.64887790631395	0.861183580730035	0.912664007860817	ENSG00000153094/ENSG00000105976	BCL2L11/MET
hsa04919~Thyroid hormone signaling pathway	3	3/219	121/7895	0.657566043732847	0.868711103647064	0.893807313483528	ENSG00000184009/ENSG00000103197/ENSG00000163399	ACTG1/TSC2/ATP1A1
hsa00513~Various types of N-glycan biosynthesis	1	1/219	39/7895	0.667061788575069	0.877231941139817	0.924364828474418	ENSG00000117643	MAN1C1
hsa00260~Glycine, serine and threonine metabolism	1	1/219	40/7895	0.676343034540199	0.885394517943534	0.901255707762557	ENSG00000091140	DLD
hsa04114~Oocyte meiosis	3	3/219	126/7895	0.684358374990779	0.88912436480104	0.858338769297673	ENSG00000072501/ENSG00000170027/ENSG00000108953	SMC1A/YWHAG/YWHAE
hsa03440~Homologous recombination	1	1/219	41/7895	0.685366697867468	0.88912436480104	0.879273861231763	ENSG00000138376	BARD1
hsa05322~Systemic lupus erythematosus	3	3/219	127/7895	0.689526373894386	0.89050939767526	0.851580196311078	ENSG00000204287/ENSG00000223865/ENSG00000231389	HLA-DRA/HLA-DPB1/HLA-DPA1
hsa04911~Insulin secretion	2	2/219	86/7895	0.694324297000924	0.892702667572616	0.838377402569821	ENSG00000163399/ENSG00000156052	ATP1A1/GNAQ
hsa04975~Fat digestion and absorption	1	1/219	43/7895	0.702669548101008	0.895781183324491	0.838377402569821	ENSG00000123739	PLA2G12A
hsa04727~GABAergic synapse	2	2/219	88/7895	0.706388108815048	0.895781183324491	0.819323370693234	ENSG00000172380/ENSG00000069966	GNG12/GNB5
hsa04728~Dopaminergic synapse	3	3/219	131/7895	0.709566613012142	0.895781183324491	0.825577747568755	ENSG00000172380/ENSG00000156052/ENSG00000069966	GNG12/GNAQ/GNB5
hsa00970~Aminoacyl-tRNA biosynthesis	1	1/219	44/7895	0.7109623867365	0.895781183324491	0.819323370693234	ENSG00000133706	LARS
hsa05032~Morphine addiction	2	2/219	89/7895	0.71227045479621	0.895781183324491	0.810117490123647	ENSG00000172380/ENSG00000069966	GNG12/GNB5
hsa03420~Nucleotide excision repair	1	1/219	45/7895	0.719024956766395	0.897636849985319	0.801116184677829	ENSG00000132646	PCNA
hsa04970~Salivary secretion	2	2/219	91/7895	0.72374044616678	0.897636849985319	0.792312710120929	ENSG00000163399/ENSG00000156052	ATP1A1/GNAQ
hsa03050~Proteasome	1	1/219	46/7895	0.726863623577625	0.897636849985319	0.783700615445702	ENSG00000136930	PSMB7
hsa04973~Carbohydrate digestion and absorption	1	1/219	46/7895	0.726863623577625	0.897636849985319	0.783700615445702	ENSG00000163399	ATP1A1
hsa05222~Small cell lung cancer	2	2/219	92/7895	0.729329940613072	0.897636849985319	0.783700615445702	ENSG00000213341/ENSG00000109320	CHUK/NFKB1
hsa04910~Insulin signaling pathway	3	3/219	136/7895	0.733209306333394	0.898571405208585	0.795225624496374	ENSG00000103197/ENSG00000104812/ENSG00000119729	TSC2/GYS1/RHOQ
hsa00520~Amino sugar and nucleotide sugar metabolism	1	1/219	48/7895	0.741893838031666	0.90088866115424	0.751046423135464	ENSG00000198380	GFPT1
hsa04360~Axon guidance	4	4/219	181/7895	0.745071754280014	0.90088866115424	0.79669012840889	ENSG00000092964/ENSG00000196914/ENSG00000105976/ENSG00000099204	DPYSL2/ARHGEF12/MET/ABLIM1
hsa05030~Cocaine addiction	1	1/219	49/7895	0.749097259654078	0.90088866115424	0.735718945112292	ENSG00000109320	NFKB1
hsa05206~MicroRNAs in cancer	6	6/219	265/7895	0.750227991084109	0.90088866115424	0.816231584388731	ENSG00000140416/ENSG00000153094/ENSG00000109320/ENSG00000117632/ENSG00000105976/ENSG00000026025	TPM1/BCL2L11/NFKB1/STMN1/MET/VIM
hsa04925~Aldosterone synthesis and secretion	2	2/219	96/7895	0.750740550961867	0.90088866115424	0.751046423135464	ENSG00000163399/ENSG00000156052	ATP1A1/GNAQ
hsa00510~N-Glycan biosynthesis	1	1/219	50/7895	0.756100535225803	0.903555826327931	0.721004566210046	ENSG00000117643	MAN1C1
hsa03008~Ribosome biogenesis in eukaryotes	2	2/219	99/7895	0.765832250842639	0.911403670424297	0.728287440616208	ENSG00000106344/ENSG00000134987	RBM28/WDR36
hsa04072~Phospholipase D signaling pathway	3	3/219	147/7895	0.779886332279017	0.924309727145502	0.735718945112291	ENSG00000103197/ENSG00000158869/ENSG00000155189	TSC2/FCER1G/AGPAT5
hsa04261~Adrenergic signaling in cardiomyocytes	3	3/219	148/7895	0.78377842961439	0.92511552347928	0.73074787115883	ENSG00000140416/ENSG00000163399/ENSG00000156052	TPM1/ATP1A1/GNAQ
hsa04923~Regulation of lipolysis in adipocytes	1	1/219	56/7895	0.794216709548255	0.933609846326112	0.643754076973255	ENSG00000011198	ABHD5
hsa04330~Notch signaling pathway	1	1/219	57/7895	0.799965726082116	0.936545240291258	0.632460145798286	ENSG00000151694	ADAM17
hsa05168~Herpes simplex virus 1 infection	11	11/219	489/7895	0.805824453342975	0.938265583465733	0.810945831115593	ENSG00000183684/ENSG00000213341/ENSG00000103197/ENSG00000204287/ENSG00000028277/ENSG00000109320/ENSG00000223865/ENSG00000126456/ENSG00000231389/ENSG00000125538/ENSG00000271503	ALYREF/CHUK/TSC2/HLA-DRA/POU2F2/NFKB1/HLA-DPB1/IRF3/HLA-DPA1/IL1B/CCL5
hsa04730~Long-term depression	1	1/219	59/7895	0.810988490665653	0.938265583465733	0.611020818822073	ENSG00000156052	GNAQ
hsa05205~Proteoglycans in cancer	4	4/219	200/7895	0.811208785704748	0.938265583465733	0.721004566210046	ENSG00000184009/ENSG00000134215/ENSG00000196914/ENSG00000105976	ACTG1/VAV3/ARHGEF12/MET
hsa00140~Steroid hormone biosynthesis	1	1/219	60/7895	0.816270971592685	0.940344159274773	0.600837138508371	ENSG00000196139	AKR1C3
hsa04927~Cortisol synthesis and secretion	1	1/219	64/7895	0.835971259418475	0.95191590787204	0.563284817351598	ENSG00000156052	GNAQ
hsa04929~GnRH secretion	1	1/219	64/7895	0.835971259418475	0.95191590787204	0.563284817351598	ENSG00000156052	GNAQ
hsa04022~cGMP-PKG signaling pathway	3	3/219	164/7895	0.838674915426203	0.95191590787204	0.659455395923822	ENSG00000163399/ENSG00000213585/ENSG00000156052	ATP1A1/VDAC1/GNAQ
hsa05204~Chemical carcinogenesis - DNA adducts	1	1/219	65/7895	0.840558450605726	0.95191590787204	0.554618897084651	ENSG00000084207	GSTP1
hsa04720~Long-term potentiation	1	1/219	66/7895	0.845017926891466	0.95191590787204	0.546215580462156	ENSG00000156052	GNAQ
hsa04924~Renin secretion	1	1/219	67/7895	0.849353228208463	0.95191590787204	0.538063109111974	ENSG00000156052	GNAQ
hsa00982~Drug metabolism - cytochrome P450	1	1/219	69/7895	0.857664979959081	0.95191590787204	0.522467076963801	ENSG00000084207	GSTP1
hsa04917~Prolactin signaling pathway	1	1/219	70/7895	0.861648032526032	0.95191590787204	0.515003261578604	ENSG00000109320	NFKB1
hsa00230~Purine metabolism	2	2/219	125/7895	0.866445374909695	0.95191590787204	0.576803652968037	ENSG00000162433/ENSG00000138801	AK4/PAPSS1
hsa01524~Platinum drug resistance	1	1/219	72/7895	0.869284318647036	0.95191590787204	0.500697615423643	ENSG00000084207	GSTP1
hsa04137~Mitophagy - animal	1	1/219	72/7895	0.869284318647036	0.95191590787204	0.500697615423643	ENSG00000176171	BNIP3
hsa05218~Melanoma	1	1/219	72/7895	0.869284318647036	0.95191590787204	0.500697615423643	ENSG00000105976	MET
hsa05223~Non-small cell lung cancer	1	1/219	72/7895	0.869284318647036	0.95191590787204	0.500697615423643	ENSG00000105976	MET
hsa00562~Inositol phosphate metabolism	1	1/219	73/7895	0.872943622522314	0.952302133660706	0.493838743979483	ENSG00000011405	PIK3C2A
hsa00980~Metabolism of xenobiotics by cytochrome P450	1	1/219	75/7895	0.879959104331157	0.952705974672013	0.480669710806697	ENSG00000084207	GSTP1
hsa03320~PPAR signaling pathway	1	1/219	75/7895	0.879959104331157	0.952705974672013	0.480669710806697	ENSG00000117054	ACADM
hsa05034~Alcoholism	3	3/219	182/7895	0.885706576601501	0.952705974672013	0.594234532590697	ENSG00000112759/ENSG00000172380/ENSG00000069966	SLC29A1/GNG12/GNB5
hsa03018~RNA degradation	1	1/219	79/7895	0.892854103866556	0.952705974672013	0.456332003930409	ENSG00000166938	DIS3L
hsa04020~Calcium signaling pathway	4	4/219	236/7895	0.898155265083534	0.952705974672013	0.611020818822073	ENSG00000169403/ENSG00000105976/ENSG00000213585/ENSG00000156052	PTAFR/MET/VDAC1/GNAQ
hsa04550~Signaling pathways regulating pluripotency of stem cells	2	2/219	140/7895	0.904726589242183	0.952705974672013	0.515003261578604	ENSG00000277258/ENSG00000134352	PCGF2/IL6ST
hsa04120~Ubiquitin mediated proteolysis	2	2/219	141/7895	0.906876345888914	0.952705974672013	0.511350756177337	ENSG00000108395/ENSG00000095015	TRIM37/MAP3K1
hsa04012~ErbB signaling pathway	1	1/219	84/7895	0.907050427652559	0.952705974672013	0.429169384648837	ENSG00000065559	MAP2K4
hsa05210~Colorectal cancer	1	1/219	86/7895	0.912189810351335	0.952705974672013	0.41918870128491	ENSG00000153094	BCL2L11
hsa04512~ECM-receptor interaction	1	1/219	87/7895	0.914652408831685	0.952705974672013	0.414370440350601	ENSG00000105855	ITGB8
hsa04540~Gap junction	1	1/219	88/7895	0.917046251360612	0.952705974672013	0.409661685346617	ENSG00000156052	GNAQ
hsa04976~Bile secretion	1	1/219	89/7895	0.919373249048844	0.952705974672013	0.405058745061823	ENSG00000163399	ATP1A1
hsa03010~Ribosome	2	2/219	149/7895	0.922515040481417	0.952705974672013	0.483895682020165	ENSG00000105364/ENSG00000243147	MRPL4/MRPL33
hsa05207~Chemical carcinogenesis - receptor activation	3	3/219	204/7895	0.926392611452578	0.952705974672013	0.530150416330916	ENSG00000109320/ENSG00000170915/ENSG00000111424	NFKB1/PAQR8/VDR
hsa04921~Oxytocin signaling pathway	2	2/219	152/7895	0.927717274264074	0.952705974672013	0.474345109348714	ENSG00000184009/ENSG00000156052	ACTG1/GNAQ
hsa04934~Cushing syndrome	2	2/219	152/7895	0.927717274264074	0.952705974672013	0.474345109348714	ENSG00000091483/ENSG00000156052	FH/GNAQ
hsa04070~Phosphatidylinositol signaling system	1	1/219	96/7895	0.933940364161577	0.952705974672013	0.375523211567732	ENSG00000011405	PIK3C2A
hsa05231~Choline metabolism in cancer	1	1/219	98/7895	0.9375984845627	0.952705974672013	0.367859472556146	ENSG00000103197	TSC2
hsa04916~Melanogenesis	1	1/219	99/7895	0.939351201233313	0.952705974672013	0.364143720308104	ENSG00000156052	GNAQ
hsa04024~cAMP signaling pathway	3	3/219	215/7895	0.941331244472958	0.952705974672013	0.503026441541892	ENSG00000109320/ENSG00000134215/ENSG00000163399	NFKB1/VAV3/ATP1A1
hsa04630~JAK-STAT signaling pathway	2	2/219	162/7895	0.942781954102513	0.952705974672013	0.445064547043238	ENSG00000168685/ENSG00000134352	IL7R/IL6ST
hsa05226~Gastric cancer	1	1/219	146/7895	0.984170358616265	0.991052668816379	0.246919371989742	ENSG00000105976	MET
hsa04310~Wnt signaling pathway	1	1/219	164/7895	0.990557021954061	0.994008440149023	0.219818465307941	ENSG00000137673	MMP7
hsa04080~Neuroactive ligand-receptor interaction	2	2/219	343/7895	0.999417196626074	0.999417196626074	0.210205412889226	ENSG00000169403/ENSG00000148926	PTAFR/ADM
