# Supplementary material for: Proximal tubule cells in blood and urine as potential biomarkers for kidney disease biopsy
Source: PeerJ. 2023 Dec 6;11:e16499. doi: 10.7717/peerj.16499 (PMC10710128; doi:10.7717/peerj.16499)
Supplement: Supplemental Information 1 [file peerj-11-16499-s001.zip › Supplementary Materials/Supplemental Tables/Supplemental Table 4.csv]

	p_val	avg_logFC	pct.1	pct.2	p_val_adj
SLC35D2	7.98227431607506e-54	0.739608632493392	0.035	0.991	2.39468229482252e-50
USPL1	1.48995996785152e-53	0.650099593832843	0.02	0.935	4.46987990355457e-50
TCF3	3.50949424685035e-53	0.722697824141532	0.04	1	1.0528482740551e-49
OSBPL3	5.71469629566971e-53	0.558561992288764	0.03	0.963	1.71440888870091e-49
HMGXB4	1.87511189759476e-52	0.613186693480614	0.04	0.991	5.62533569278427e-49
SEC23B	7.36353998934657e-52	0.553833506433479	0.045	1	2.20906199680397e-48
GOLGA3	7.17741457503772e-51	0.599891334347041	0.035	0.953	2.15322437251132e-47
AC098934.1	1.84287725992933e-50	0.557781097496471	0.03	0.963	5.52863177978799e-47
ATL2	2.03531140214637e-50	0.693570887203188	0.045	0.981	6.10593420643912e-47
KIF3A	3.80020021170392e-50	0.650449756451531	0.035	0.944	1.14006006351117e-46
CDK6	3.80020021170392e-50	0.504205346591175	0.035	0.944	1.14006006351117e-46
CHTOP	7.77150710137784e-50	0.547989577663984	0.05	0.991	2.33145213041335e-46
COMMD2	8.51829132416727e-50	0.594449209903067	0.05	0.991	2.55548739725018e-46
RNPC3	8.71588997642245e-50	0.627737801202607	0.05	0.991	2.61476699292673e-46
CSPP1	8.71588997642245e-50	0.542108252890062	0.05	0.991	2.61476699292673e-46
INTS6L	9.24524565072687e-50	0.586827843390716	0.01	0.85	2.77357369521806e-46
COQ8B	1.06481955725662e-49	0.663493547256976	0.045	0.972	3.19445867176986e-46
PALLD	1.16781494092931e-49	0.643737236068039	0.045	0.972	3.50344482278793e-46
PCNX4	1.53912428603628e-49	0.53696258250402	0.04	0.953	4.61737285810884e-46
AUH	2.82428213169083e-49	0.575109303648201	0.054	1	8.47284639507248e-46
CIC	3.16360518921716e-49	0.565892151234368	0.054	1	9.49081556765148e-46
NAGK	3.23619049669567e-49	0.682442454215379	0.054	1	9.70857149008702e-46
FAM124A	1.61076527171875e-48	0.714303957916795	0.025	0.888	4.83229581515624e-45
FKBP15	6.22963398952229e-48	0.618559525737365	0.05	0.981	1.86889019685669e-44
DSP	1.01599231291884e-47	0.588982277967343	0.05	0.963	3.04797693875651e-44
MARC2	1.52871233475004e-47	0.683953952810438	0.045	0.944	4.58613700425013e-44
C1orf162	4.26153468635865e-47	0.678321667370543	0.054	0.972	1.27846040590759e-43
FBXO3	9.12048326614341e-47	0.508248911341279	0.064	1	2.73614497984302e-43
INTS6	9.74234889325824e-47	0.649346301061117	0.064	1	2.92270466797747e-43
DUSP2	9.95887497040592e-47	0.642586070793492	0.064	1	2.98766249112178e-43
GMPR2	1.08739328765833e-46	0.674305045218971	0.064	1	3.262179862975e-43
TRAP1	2.10535066820092e-46	0.590968717669709	0.054	0.963	6.31605200460276e-43
ZADH2	2.77790805990666e-46	0.833155919305983	0.059	0.991	8.33372417971998e-43
ACOX2	3.02624926270996e-46	0.563728997050737	0.04	0.925	9.07874778812988e-43
CLTRN	1.30033357570392e-45	0.632926474100621	0.059	0.981	3.90100072711177e-42
SOCS3	5.76763583201488e-45	0.62982817085205	0.05	0.972	1.73029074960446e-41
TMEM14A	6.29067090844605e-45	0.517495881312194	0.05	0.972	1.88720127253381e-41
PHPT1	7.71533612255718e-45	0.710873039066798	0.069	0.991	2.31460083676715e-41
C5AR1	2.49015432855817e-44	0.624066267349685	0.074	1	7.47046298567452e-41
MT1M	2.53286485040289e-44	0.710770765886231	0.045	0.963	7.59859455120867e-41
PHF1	2.54374348486728e-44	0.785838656285039	0.074	1	7.63123045460185e-41
LINC01578	2.54374348486728e-44	0.507706690278375	0.074	1	7.63123045460185e-41
LONP2	2.82939546525332e-44	0.554774146003572	0.074	1	8.48818639575995e-41
TSC22D4	8.52279209490274e-44	0.610122488369421	0.069	0.991	2.55683762847082e-40
SLC4A1AP	8.70569646035983e-44	0.729009808822584	0.069	0.991	2.61170893810795e-40
CEBPB	9.67924524338303e-44	0.763956596143612	0.069	0.991	2.90377357301491e-40
PGBD5	1.88175480580593e-43	0.538736758983318	0.01	0.766	5.64526441741779e-40
RPAIN	2.35847936046716e-43	0.531438077284433	0.064	0.953	7.07543808140147e-40
ATRAID	3.12850230701867e-43	0.637976831142707	0.079	1	9.38550692105602e-40
FAM126B	3.19480186076777e-43	0.681663399041073	0.079	1	9.58440558230332e-40
UPF2	3.54785881670925e-43	0.886156453046677	0.079	1	1.06435764501278e-39
U1	3.7780516718341e-43	0.509090928221276	0.079	1	1.13341550155023e-39
PCMTD1	3.8580374182789e-43	0.58241402230966	0.079	1	1.15741122548367e-39
CEP350	3.8580374182789e-43	0.540338415733942	0.079	1	1.15741122548367e-39
IFIT3	4.19518103743566e-43	0.791398494298166	0.079	1	1.2585543112307e-39
RAB21	8.44699957219234e-43	0.647665771206676	0.074	0.991	2.5340998716577e-39
SOX4	9.19115148827852e-43	0.870047710203847	0.064	0.944	2.75734544648356e-39
MCCD1	1.01952019331674e-42	0.546551354004152	0.074	0.991	3.05856057995021e-39
FTLP3	1.15561544277846e-42	0.610623849249283	0.074	0.991	3.46684632833539e-39
AP3S1	1.23029332753304e-42	0.618004922436046	0.074	0.991	3.69087998259913e-39
ULK1	1.28505624740356e-42	0.627047384057135	0.04	0.86	3.85516874221067e-39
GGA2	1.4563422267019e-42	0.589587865754568	0.035	0.907	4.36902668010569e-39
HECTD1	1.81649583525802e-42	0.512171589850971	0.05	0.953	5.44948750577405e-39
VMP1	2.33097788027067e-42	0.707232883091827	0.074	0.972	6.99293364081201e-39
YIF1A	3.58380659656817e-42	0.545785375219559	0.069	0.981	1.07514197897045e-38
RRBP1	3.74103760122157e-42	0.802385559430218	0.084	1	1.12231128036647e-38
SNX1	5.20459149827787e-42	0.512141928272638	0.084	1	1.56137744948336e-38
MEAF6	5.42366975269482e-42	0.533208638522512	0.084	1	1.62710092580845e-38
STAT5B	5.53662430058863e-42	0.901915216530503	0.084	1	1.66098729017659e-38
NUP62	7.81146000568348e-42	0.50100493377862	0.045	0.944	2.34343800170505e-38
ADM	1.73996916888787e-41	0.725375660850363	0.064	0.972	5.21990750666362e-38
LTBR	2.99754567765418e-41	1.00613862721539	0.059	0.907	8.99263703296253e-38
SFSWAP	6.14460624765253e-41	0.74829682416079	0.089	1	1.84338187429576e-37
FCGR3A	6.22521030745515e-41	0.537342243468513	0.074	0.981	1.86756309223655e-37
RBBP6	6.27060888073627e-41	0.700478475114133	0.089	1	1.88118266422088e-37
RHOG	7.08244237824233e-41	0.558020810633013	0.089	1	2.1247327134727e-37
GZMA	7.22756224071914e-41	0.577948424912062	0.089	1	2.16826867221574e-37
VNN2	7.38183552281193e-41	0.502362949504072	0.059	0.963	2.21455065684358e-37
CTSC	7.68090383563086e-41	0.787779936148135	0.089	1	2.30427115068926e-37
MPP5	2.06315191942789e-40	0.582852934938092	0.069	0.972	6.18945575828368e-37
LPIN2	2.23804930145445e-40	0.659898714004761	0.069	0.972	6.71414790436334e-37
DNAJC15	6.27395565275899e-40	0.54019015422882	0.079	0.981	1.8821866958277e-36
PDXK	8.60866135057997e-40	0.900602749834106	0.094	1	2.58259840517399e-36
IST1	1.12367001374465e-39	0.542674769967534	0.089	0.981	3.37101004123394e-36
SELENBP1	3.59080927868499e-39	0.660937085168503	0.069	0.953	1.0772427836055e-35
PTPRE	4.79703752790528e-39	0.615624947623357	0.045	0.935	1.43911125837158e-35
CSTA	4.79703752790528e-39	0.530366577945063	0.045	0.935	1.43911125837158e-35
OXA1L	7.41108622884693e-39	0.660262015584845	0.099	1	2.22332586865408e-35
GAS5	9.20077791595636e-39	0.692618772993837	0.099	1	2.76023337478691e-35
ITGAX	9.64080273793916e-39	0.874714672906066	0.069	0.963	2.89224082138175e-35
CCSER2	1.01503863854826e-38	0.649065777792444	0.099	1	3.04511591564476e-35
IFI16	1.18764015944544e-38	0.88237220096657	0.099	1	3.56292047833632e-35
GRK2	1.44925602925115e-38	0.5684849395274	0.084	0.963	4.34776808775345e-35
FGFBP2	1.75783280169311e-38	0.686321005342937	0.094	0.981	5.27349840507934e-35
TAF7	2.43242528171938e-38	0.511223661605027	0.094	0.991	7.29727584515814e-35
PRKACB	2.65171201214069e-38	0.594435032990852	0.079	0.972	7.95513603642208e-35
DLST	2.73555543930209e-38	0.9107869350337	0.094	0.991	8.20666631790628e-35
DHRS7	3.0436400362214e-38	0.541698633949699	0.079	0.972	9.13092010866421e-35
DYNC1LI2	8.04005159629649e-38	0.566663666634533	0.104	1	2.41201547888895e-34
HSD17B11	9.38632361346528e-38	0.505799714324134	0.104	1	2.81589708403959e-34
KCNJ3	1.12224238013367e-37	0.787798055602171	0.035	0.869	3.366727140401e-34
DEDD2	1.12801998468954e-37	0.803427696723438	0.074	0.963	3.38405995406862e-34
FOXO3	1.18368031532063e-37	0.543876551933221	0.104	1	3.5510409459619e-34
MSL1	1.35498482233392e-37	0.678885808455838	0.104	1	4.06495446700177e-34
SECISBP2L	1.51264530554486e-37	0.518404275143823	0.084	0.963	4.53793591663457e-34
DCTN1	4.71552876846831e-37	0.893829304639603	0.054	0.935	1.41465863054049e-33
DEFB1	4.71552876846831e-37	0.599437014449741	0.054	0.935	1.41465863054049e-33
COMMD4	5.62432910475689e-37	0.696174411071715	0.064	0.935	1.68729873142707e-33
PRKAG1	7.37250575576351e-37	0.505652172239706	0.094	0.981	2.21175172672905e-33
PARM1	8.1577328235223e-37	0.557515918740593	0.045	0.916	2.44731984705669e-33
CXCR2	8.73911882846288e-37	0.501261268663215	0.04	0.916	2.62173564853886e-33
CPVL	8.85124604672718e-37	0.68397464319804	0.035	0.841	2.65537381401815e-33
TCERG1	1.03408292724456e-36	0.525941353626461	0.079	0.963	3.10224878173367e-33
BOLA2B	1.06529966799116e-36	0.607892966919245	0.109	1	3.19589900397347e-33
PACSIN2	1.14949968928663e-36	0.769595549129205	0.109	1	3.44849906785989e-33
PRR34-AS1	1.21970955364216e-36	0.852224395420661	0.04	0.822	3.65912866092649e-33
FPR1	1.24214069962719e-36	0.713161164824622	0.064	0.944	3.72642209888158e-33
BTN3A2	1.36391054973237e-36	0.629277167309839	0.109	1	4.09173164919711e-33
RERE	2.09273142973755e-36	0.611288025650077	0.104	0.991	6.27819428921266e-33
DNAJB14	2.15401607325901e-36	0.589057733790657	0.05	0.925	6.46204821977702e-33
TAOK3	2.52990778818123e-36	0.584346078067227	0.104	0.991	7.58972336454369e-33
ZKSCAN1	2.62761973964397e-36	0.755808051242393	0.104	0.991	7.8828592189319e-33
ACMSD	2.69848105614274e-36	0.509106701771473	0.089	0.972	8.09544316842822e-33
SMC1A	2.81822970821488e-36	0.707311610532552	0.074	0.953	8.45468912464465e-33
PTGR1	2.85736974206235e-36	0.602283775916071	0.089	0.972	8.57210922618706e-33
TLK1	3.41428087649005e-36	0.51979061955349	0.074	0.953	1.02428426294701e-32
CD2AP	3.48044740861099e-36	0.597672734280543	0.074	0.953	1.0441342225833e-32
PATL1	3.83041021776812e-36	0.814267093828621	0.074	0.953	1.14912306533044e-32
TRIP11	4.21549580902226e-36	0.622223285079332	0.079	0.953	1.26464874270668e-32
PPA1	8.90045557978188e-36	0.503588930114576	0.084	0.963	2.67013667393457e-32
AIF1	1.07588751892016e-35	0.874615300632519	0.084	0.963	3.22766255676047e-32
USP47	1.11358141870285e-35	0.511530741137548	0.099	0.981	3.34074425610854e-32
ACLY	1.15047224528886e-35	0.681045595546442	0.114	1	3.45141673586657e-32
UBTF	1.30255424221569e-35	0.649780310387652	0.069	0.944	3.90766272664708e-32
GBP2	1.4191584651502e-35	0.677021237500306	0.074	0.944	4.25747539545061e-32
MAP7D1	2.05849322313166e-35	0.729116296552692	0.054	0.925	6.17547966939498e-32
ZNF638	2.92208729737438e-35	0.597356797098823	0.094	0.972	8.76626189212313e-32
GPRC5C	3.56498019461173e-35	0.525877444015734	0.064	0.935	1.06949405838352e-31
ERGIC2	3.75689893470359e-35	0.520546443289473	0.045	0.907	1.12706968041108e-31
TMEM106B	4.20545680666355e-35	0.545174522668124	0.084	0.953	1.26163704199906e-31
LIMS1	5.11086762816676e-35	0.643071742654895	0.064	0.935	1.53326028845003e-31
FDFT1	5.4095634480528e-35	0.714510562910413	0.064	0.935	1.62286903441584e-31
APOOL	5.61826558576074e-35	0.615930892770712	0.069	0.935	1.68547967572822e-31
GCHFR	7.68481108963483e-35	0.675532518705863	0.074	0.944	2.30544332689045e-31
AC231533.2	9.71313326402203e-35	0.662160103190367	0.089	0.963	2.91393997920661e-31
YIPF4	1.2381655239781e-34	0.851697565338864	0.114	0.991	3.7144965719343e-31
MRPL27	1.3331466789025e-34	0.611969548797593	0.099	0.963	3.99944003670751e-31
FCN1	1.42213359711511e-34	1.04750730321106	0.119	1	4.26640079134532e-31
TAF15	2.74494175106685e-34	0.640712144813744	0.099	0.972	8.23482525320056e-31
TBCB	4.33518097952256e-34	0.582286499575554	0.069	0.935	1.30055429385677e-30
UBE2Z	4.4716214674106e-34	0.835718222572535	0.119	0.991	1.34148644022318e-30
PPP4R2	5.82846740294981e-34	0.778749453943251	0.124	1	1.74854022088494e-30
RHOT1	5.98430302319069e-34	0.541850118178838	0.059	0.813	1.79529090695721e-30
IFITM3	7.51134613828637e-34	1.09755410466672	0.109	0.981	2.25340384148591e-30
ZBTB38	9.36171891615265e-34	0.729276514734252	0.099	0.963	2.8085156748458e-30
IER2	1.07942165022976e-33	0.917495877036394	0.124	1	3.23826495068927e-30
ISG15	1.10604892675954e-33	0.708264398074888	0.079	0.944	3.31814678027862e-30
EVL	1.13960231119353e-33	0.538866156961197	0.124	1	3.4188069335806e-30
AFDN	1.54408501099086e-33	0.617476993800375	0.069	0.925	4.63225503297258e-30
CDC37	1.88827517082203e-33	0.600822872287201	0.119	0.991	5.6648255124661e-30
RASSF1	2.18155784104337e-33	0.532904282854521	0.119	0.991	6.5446735231301e-30
BCL9L	2.63721713497893e-33	0.585370266012175	0.089	0.953	7.91165140493677e-30
LTB	2.96349586027799e-33	0.916200926217966	0.119	0.991	8.89048758083396e-30
A1CF	4.04622298321361e-33	0.707724780683317	0.094	0.953	1.21386689496408e-29
DMGDH	5.2757576290029e-33	0.512300951356162	0.054	0.888	1.58272728870087e-29
PSME3	5.78618575137923e-33	0.57156332287709	0.099	0.963	1.73585572541377e-29
KDM5A	6.51751869866977e-33	0.645406144576994	0.114	0.981	1.95525560960093e-29
EVI2B	7.86389586380792e-33	0.561005002420909	0.099	0.963	2.35916875914238e-29
TRBC1	8.22788579750458e-33	0.920522362239135	0.114	0.981	2.46836573925138e-29
EPB41	9.41761801713294e-33	0.656377900661959	0.129	1	2.82528540513988e-29
NASP	1.12451036621203e-32	0.560599021141148	0.054	0.869	3.37353109863609e-29
CEBPD	1.28499135045175e-32	0.520398161145415	0.069	0.925	3.85497405135526e-29
HSD17B4	1.61643898024465e-32	0.702167094947262	0.109	0.972	4.84931694073396e-29
CYBB	1.76744971828495e-32	0.778787562910721	0.109	0.972	5.30234915485486e-29
ASRGL1	2.26400055957723e-32	0.709442936810769	0.124	0.991	6.79200167873168e-29
GSE1	3.04914051787037e-32	0.719899620625347	0.079	0.935	9.14742155361112e-29
CHD3	3.12902547236739e-32	0.649080099607478	0.119	0.981	9.38707641710216e-29
DYNC1I2	4.48885303063867e-32	0.592252637912065	0.134	1	1.3466559091916e-28
ECHDC2	5.39165064639679e-32	0.645483071178595	0.104	0.963	1.61749519391904e-28
NCDN	6.15757365402316e-32	0.618104554346592	0.015	0.617	1.84727209620695e-28
EYA3	6.29292639463849e-32	0.777171314298016	0.015	0.617	1.88787791839155e-28
NKG7	7.08155124197676e-32	0.922077211653245	0.134	1	2.12446537259303e-28
IRF1	1.04197751089565e-31	0.748680150520256	0.114	0.972	3.12593253268696e-28
EPB41L5	1.07245626590975e-31	0.624183122611411	0.025	0.813	3.21736879772926e-28
GRN	1.72047856665977e-31	0.686237298708904	0.099	0.953	5.16143569997931e-28
TADA3	1.91250401826249e-31	0.622050265584842	0.099	0.953	5.73751205478748e-28
PHF20L1	2.10077280748499e-31	0.551821684992687	0.059	0.907	6.30231842245498e-28
PNRC2	3.43543976975245e-31	0.599368795586786	0.124	0.981	1.03063193092573e-27
ZNF462	3.48924036144282e-31	0.624808775522141	0.035	0.804	1.04677210843285e-27
NUDT16	4.10608807757944e-31	0.525286684039237	0.059	0.888	1.23182642327383e-27
GLIPR1	4.16691593499094e-31	0.777367625380639	0.109	0.963	1.25007478049728e-27
MRPS31	4.20948388212845e-31	0.546717867073942	0.069	0.916	1.26284516463853e-27
FGD5-AS1	5.31934413743747e-31	0.616708666996286	0.109	0.963	1.59580324123124e-27
MYADM	6.00909429245205e-31	0.694341000056748	0.109	0.963	1.80272828773561e-27
LINC00861	6.8357194638052e-31	0.585728877068949	0.094	0.944	2.05071583914156e-27
CAPG	9.71401423854596e-31	0.853797556364046	0.134	0.991	2.91420427156379e-27
ATP6V1A	1.15333372758452e-30	0.89467952606215	0.134	0.991	3.46000118275357e-27
LINC02294	1.24598958311776e-30	0.62347973658983	0.064	0.907	3.73796874935327e-27
OXSR1	1.44198264346059e-30	0.63691455322084	0.05	0.879	4.32594793038178e-27
MON1B	1.56730486234138e-30	0.540503601577554	0.064	0.907	4.70191458702415e-27
VASP	1.64674033169476e-30	0.618272652521561	0.104	0.953	4.94022099508428e-27
PPP1CC	2.1229465968352e-30	0.618796436758159	0.094	0.935	6.3688397905056e-27
COX20	2.3287636634601e-30	0.842377112478889	0.144	1	6.9862909903803e-27
STK4	3.80960748298416e-30	0.605318128752014	0.144	1	1.14288224489525e-26
TTC3	4.58937589208684e-30	0.741150423785802	0.144	1	1.37681276762605e-26
PPARA	4.6251499028457e-30	0.500956636983365	0.084	0.925	1.38754497085371e-26
MX2	5.32332436018511e-30	1.00153412001397	0.099	0.944	1.59699730805553e-26
NDUFA6	5.47792979389791e-30	0.611994244244662	0.124	0.972	1.64337893816937e-26
CPT1A	6.10148978592987e-30	0.686200242101186	0.084	0.925	1.83044693577896e-26
CNPPD1	6.61450961133259e-30	0.518086356906057	0.109	0.953	1.98435288339978e-26
NBR1	7.32898815483899e-30	0.616004442955247	0.109	0.953	2.1986964464517e-26
BAZ2B	9.79649259046351e-30	1.09301519799508	0.109	0.953	2.93894777713905e-26
SEM1	1.03809271893666e-29	0.842685586724053	0.094	0.935	3.11427815680999e-26
FKBP5	1.27964590906205e-29	0.567040433926736	0.124	0.972	3.83893772718615e-26
CERS2	1.59628930503727e-29	0.765680357308882	0.149	1	4.78886791511181e-26
STAT1	1.66004342446674e-29	0.600787188577397	0.134	0.981	4.98013027340023e-26
FAM107B	2.01706988955524e-29	0.527922756900192	0.149	1	6.05120966866572e-26
SAMD5	3.66621254363926e-29	0.511476302747845	0.035	0.757	1.09986376309178e-25
YME1L1	4.8722403594912e-29	0.7707401263155	0.149	1	1.46167210784736e-25
RAB27A	4.97440183088982e-29	0.519562195424554	0.089	0.925	1.49232054926695e-25
GNLY	5.21461560920472e-29	0.94526209430612	0.144	0.991	1.56438468276142e-25
ADM2	8.27563623799284e-29	0.637217106068295	0.059	0.879	2.48269087139785e-25
ESD	8.67579564178188e-29	0.881502362581502	0.099	0.935	2.60273869253456e-25
EID1	8.93542948052529e-29	0.566753273290614	0.153	1	2.68062884415759e-25
TYROBP	9.94827719601568e-29	1.15035794256991	0.144	0.991	2.9844831588047e-25
TNFRSF1B	1.57946707029076e-28	0.701103279843867	0.139	0.981	4.73840121087229e-25
LINC00662	2.13567712776249e-28	0.539640190807626	0.015	0.561	6.40703138328748e-25
CDC42SE1	2.27242567025565e-28	0.70124213121041	0.124	0.963	6.81727701076694e-25
AAMP	3.13027481114539e-28	0.56257038315585	0.149	0.991	9.39082443343617e-25
CRYM	3.2333137636462e-28	0.845401348755952	0.119	0.953	9.6999412909386e-25
SECISBP2	3.62371512283086e-28	0.569108143719926	0.05	0.869	1.08711453684926e-24
PTPA	3.66248293978724e-28	0.571206161309087	0.045	0.738	1.09874488193617e-24
RDX	4.72547622415676e-28	0.500483942693768	0.119	0.953	1.41764286724703e-24
ZFAND5	5.05146703909273e-28	0.676323742559958	0.104	0.935	1.51544011172782e-24
VSIR	5.36114815005009e-28	0.898185873967104	0.149	0.991	1.60834444501503e-24
MIDN	7.2352773049577e-28	0.621440945980652	0.129	0.963	2.17058319148731e-24
SMARCA5	7.30626666338257e-28	0.573724681383767	0.124	0.953	2.19187999901477e-24
WASHC2C	9.64609268926621e-28	0.538503094125943	0.05	0.776	2.89382780677986e-24
FGL2	1.05390540659767e-27	0.629044743064809	0.089	0.916	3.16171621979301e-24
NFIC	1.12421978404946e-27	0.904961503348196	0.129	0.963	3.37265935214839e-24
S100A6	1.4295790850143e-27	0.809774256084033	0.158	1	4.2887372550429e-24
MAPK1IP1L	1.56969502546203e-27	0.717178495867377	0.099	0.925	4.70908507638608e-24
MRPL54	1.6764283264675e-27	0.601285242410974	0.099	0.925	5.0292849794025e-24
AC000089.1	2.25261709820346e-27	0.686530605639402	0.124	0.953	6.75785129461037e-24
PLPBP	3.3026783735152e-27	0.647349709713725	0.094	0.907	9.90803512054561e-24
CSNK2A1	4.06167126304437e-27	0.701082295510097	0.109	0.935	1.21850137891331e-23
TEAD1	4.10755053061048e-27	0.645703073912413	0.059	0.879	1.23226515918314e-23
DHRS4L2	4.79421088323039e-27	0.600861205922355	0.119	0.944	1.43826326496912e-23
BLOC1S6	4.9134409739069e-27	0.863805659463461	0.094	0.916	1.47403229217207e-23
EIF5A	5.22793796537842e-27	0.561363210488391	0.134	0.963	1.56838138961353e-23
FNBP1	6.50487709450779e-27	0.642682433485422	0.149	0.981	1.95146312835234e-23
HNRNPL	7.3482527387234e-27	0.518145537989156	0.144	0.972	2.20447582161702e-23
MXD1	7.38218893467502e-27	0.560730742736979	0.064	0.776	2.21465668040251e-23
G3BP1	9.4557640451111e-27	0.513778096571273	0.104	0.925	2.83672921353333e-23
PARP14	1.04241448048886e-26	0.557925789929893	0.079	0.897	3.12724344146659e-23
KIF5B	1.04587092754036e-26	0.8725310385124	0.163	1	3.13761278262109e-23
TRAM1	1.08327135755417e-26	0.867102718295258	0.158	0.991	3.24981407266252e-23
UFM1	1.09357649067052e-26	0.592273565544124	0.104	0.925	3.28072947201157e-23
WSB1	1.14784338386621e-26	0.883979420267716	0.104	0.925	3.44353015159864e-23
PDP2	1.35435053505449e-26	0.611077210010503	0.054	0.869	4.06305160516347e-23
ARL4C	1.41120153821937e-26	0.928511107091514	0.163	1	4.23360461465811e-23
NDUFA5	2.03940364755098e-26	0.601273076622703	0.153	0.981	6.11821094265293e-23
AC073861.1	2.58139275019595e-26	0.715532650573437	0.149	0.972	7.74417825058786e-23
PABPN1	2.81220721094584e-26	0.598776057160976	0.139	0.963	8.43662163283753e-23
SLC16A3	3.00117985601034e-26	0.561880466151217	0.025	0.561	9.00353956803101e-23
ACSM3	3.13313591012285e-26	0.504714836968876	0.124	0.944	9.39940773036854e-23
SLC25A1	3.67168830793764e-26	0.690447109949081	0.124	0.944	1.10150649238129e-22
TREM1	3.93966483835241e-26	0.840723505529879	0.025	0.813	1.18189945150572e-22
HIBCH	4.47390103902136e-26	0.653708202003204	0.149	0.972	1.34217031170641e-22
CMIP	4.54172280349867e-26	0.521288627559831	0.153	0.981	1.3625168410496e-22
PLEK	4.80567821913759e-26	1.0853721849196	0.139	0.963	1.44170346574128e-22
EWSR1	4.95917642989836e-26	0.745219614169949	0.139	0.963	1.48775292896951e-22
IL1B	5.06755989187413e-26	0.759195447366819	0.109	0.925	1.52026796756224e-22
AOX1	5.36792092832649e-26	0.558363683548176	0.124	0.944	1.61037627849795e-22
UTRN	6.20756281689098e-26	0.996980005415255	0.153	0.981	1.86226884506729e-22
MBP	6.57836441265792e-26	0.96884389910631	0.168	1	1.97350932379738e-22
SNHG8	6.84925694512313e-26	0.788473285212948	0.163	0.991	2.05477708353694e-22
GABARAPL2	9.38849961797474e-26	0.513977556694183	0.094	0.907	2.81654988539242e-22
GOLGB1	9.62455158080312e-26	0.526916293681702	0.119	0.935	2.88736547424094e-22
TRIM44	1.33310798629297e-25	0.527809496000496	0.144	0.963	3.99932395887892e-22
EIF3G	1.35387158372323e-25	0.676588457759258	0.163	0.991	4.06161475116969e-22
DNAJA1	1.3752215930804e-25	0.672407773822363	0.144	0.963	4.12566477924121e-22
STK24	1.51949297877614e-25	0.526792269039671	0.079	0.888	4.55847893632842e-22
CDKN2B-AS1	1.73720797777307e-25	0.769023036738378	0.02	0.804	5.21162393331922e-22
PLSCR1	1.80813452697708e-25	0.537714725044573	0.05	0.645	5.42440358093124e-22
TUBB4B	1.90534685445226e-25	0.548520130633007	0.144	0.963	5.71604056335678e-22
AC113935.1	1.9123525293832e-25	0.619691449245389	0.173	1	5.73705758814959e-22
MTDH	2.63796173074706e-25	1.03403695998106	0.173	1	7.91388519224119e-22
CCL3	2.64390900419508e-25	0.995439980252652	0.129	0.944	7.93172701258525e-22
WNK1	2.85977737389338e-25	1.07167660438219	0.158	0.981	8.57933212168016e-22
DDX6	3.25544632325436e-25	0.58638750027187	0.153	0.972	9.76633896976307e-22
PPP1R12A	4.00092072285666e-25	1.07537910287246	0.114	0.925	1.200276216857e-21
AP2A2	4.46997048402061e-25	0.619664209198164	0.074	0.869	1.34099114520618e-21
BEX4	5.30588652449184e-25	0.623564475978284	0.099	0.907	1.59176595734755e-21
NTN4	6.14825465414591e-25	0.501296861470576	0.015	0.505	1.84447639624377e-21
WIPF1	7.17269441334994e-25	0.611900769742395	0.139	0.953	2.15180832400498e-21
CYC1	1.03239687157527e-24	0.501181072128873	0.084	0.888	3.09719061472582e-21
TSPAN3	1.38144989777413e-24	0.804414682632423	0.094	0.897	4.14434969332239e-21
STX7	1.63862244614442e-24	0.776220119295306	0.094	0.897	4.91586733843326e-21
TRBC2	1.89405771572866e-24	1.09439138827721	0.149	0.963	5.682173147186e-21
CCDC148	1.99187082132616e-24	0.558732413675823	0.025	0.757	5.97561246397849e-21
OAT	3.4379820574751e-24	0.592627943222796	0.153	0.963	1.03139461724253e-20
EIF1AX	3.44600884986745e-24	0.88500090283641	0.173	0.991	1.03380265496023e-20
MTCH1	3.54296488547634e-24	0.665147715837169	0.153	0.963	1.0628894656429e-20
GBA3	3.7156626768893e-24	0.517498998046279	0.139	0.944	1.11469880306679e-20
SNX4	4.56329012130418e-24	0.622587351207651	0.114	0.916	1.36898703639125e-20
ITGB1	4.72943922210057e-24	0.65407595048855	0.129	0.935	1.41883176663017e-20
ITSN2	6.50596301956213e-24	0.940950366359501	0.089	0.888	1.95178890586864e-20
CCL5	6.78945209722672e-24	0.506809617612142	0.139	0.944	2.03683562916802e-20
UBXN1	1.00955252749994e-23	0.562537653621712	0.168	0.981	3.02865758249983e-20
SERP1	1.24543579139886e-23	0.55258386070597	0.163	0.972	3.73630737419658e-20
ATP5MD	1.46314142580277e-23	0.992157135956576	0.178	0.991	4.3894242774083e-20
GRB2	1.5818624950371e-23	0.675202534851032	0.183	1	4.74558748511129e-20
NREP	1.63742550065729e-23	0.506971870070744	0.094	0.879	4.91227650197188e-20
ADH6	1.6667128232371e-23	0.74324435747824	0.149	0.953	5.00013846971129e-20
PCK2	1.99167779413039e-23	0.93855980111102	0.178	0.991	5.97503338239117e-20
TNRC6B	2.41956096684726e-23	0.876956177860556	0.163	0.972	7.25868290054177e-20
AGPAT3	2.69773680626587e-23	0.635772584788739	0.129	0.925	8.09321041879762e-20
ARHGEF12	2.99619975508064e-23	0.524842980514025	0.094	0.888	8.98859926524191e-20
FLNA	3.07355269875131e-23	0.554865174442422	0.119	0.916	9.22065809625394e-20
TRA2B	3.40282721954801e-23	0.596154423406169	0.173	0.981	1.0208481658644e-19
SSR4	3.46305524253921e-23	0.569382585344581	0.119	0.916	1.03891657276176e-19
EGR1	3.48356697961825e-23	0.856340120426929	0.094	0.888	1.04507009388548e-19
CD59	4.50521765575553e-23	0.533320125003304	0.114	0.907	1.35156529672666e-19
ATP5PO	6.69179791714791e-23	0.507036062842189	0.183	0.991	2.00753937514437e-19
SNRPC	6.73051753526727e-23	0.692327051644618	0.114	0.907	2.01915526058018e-19
RAD21	6.98851377852734e-23	0.57019487817011	0.183	0.991	2.0965541335582e-19
XIST	7.15291487244085e-23	0.62232921565717	0.079	0.869	2.14587446173226e-19
FBXL5	7.3903463693555e-23	0.845980021336841	0.153	0.953	2.21710391080665e-19
AC020916.1	8.78785786849548e-23	1.46096588432742	0.114	0.907	2.63635736054864e-19
ARPC4	9.72600572654876e-23	0.711486992666543	0.178	0.981	2.91780171796463e-19
DYNLT3	1.18709293510546e-22	0.933478233171247	0.099	0.888	3.56127880531637e-19
EIF5B	1.3618519110203e-22	0.775334140166593	0.149	0.944	4.08555573306089e-19
SCRN2	1.95139448135182e-22	0.715105421490739	0.119	0.907	5.85418344405545e-19
CHP2	2.59288847466977e-22	0.560265777897238	0.015	0.766	7.77866542400932e-19
PHF11	3.44650334678942e-22	0.5320973682386	0.084	0.869	1.03395100403683e-18
RPRD2	3.65246056182187e-22	0.54900007124884	0.059	0.832	1.09573816854656e-18
HIPK2	4.22863784644514e-22	0.520398421262702	0.119	0.907	1.26859135393354e-18
TKT	9.47136550408861e-22	1.04355245252935	0.153	0.944	2.84140965122658e-18
MME	1.01601765017702e-21	0.71599293802716	0.188	0.981	3.04805295053107e-18
MLX	1.2163410101542e-21	0.581912535548347	0.079	0.86	3.64902303046261e-18
ACP1	1.52106354601365e-21	0.782006753823151	0.124	0.907	4.56319063804096e-18
CALM3	1.88093448393472e-21	0.894052493318836	0.188	0.981	5.64280345180418e-18
HSD17B12	3.12701208988776e-21	0.51690801626692	0.05	0.804	9.38103626966328e-18
PRDX3	3.16814488932085e-21	0.568649005267539	0.158	0.944	9.50443466796254e-18
ZC3HAV1	3.30205044092175e-21	0.862902891461734	0.149	0.935	9.90615132276525e-18
HP1BP3	5.90650035541867e-21	0.767470787920881	0.198	0.991	1.7719501066256e-17
PPIG	9.61933983088423e-21	0.793067074579918	0.178	0.963	2.88580194926527e-17
CMTM6	1.90850646011966e-20	0.837521984175988	0.149	0.925	5.72551938035899e-17
AFTPH	2.37357352157128e-20	0.565418402752068	0.099	0.869	7.12072056471384e-17
MAP3K5	3.22612697835634e-20	0.693062144550261	0.054	0.822	9.67838093506901e-17
BPTF	3.58255751713185e-20	0.991171850349378	0.208	1	1.07476725513955e-16
HLA-DRA	6.4896664067157e-20	1.16684481527041	0.183	0.963	1.94689992201471e-16
ATP6V0D1	8.01063338425869e-20	0.923649854165223	0.178	0.953	2.40319001527761e-16
TNFAIP3	8.73702853087748e-20	0.687164242892382	0.193	0.972	2.62110855926324e-16
OSBPL8	9.00143723638328e-20	0.537793743864163	0.104	0.869	2.70043117091498e-16
CRTAP	9.20821229422801e-20	0.625756156424645	0.153	0.925	2.7624636882684e-16
PSMB1	1.08452254003564e-19	0.654442188429811	0.139	0.907	3.25356762010691e-16
RGS2	1.20054874300716e-19	0.606016227046763	0.114	0.879	3.60164622902149e-16
PNISR	1.20282923146021e-19	0.925743228914792	0.193	0.972	3.60848769438063e-16
IL7R	1.2706785697287e-19	0.647091339784264	0.129	0.897	3.81203570918609e-16
CTSZ	1.39003793031471e-19	0.525912982009966	0.069	0.832	4.17011379094414e-16
MT1H	2.726304563019e-19	0.536155154543083	0.144	0.907	8.17891368905699e-16
TGOLN2	2.7922562157748e-19	0.863121245902012	0.173	0.944	8.3767686473244e-16
VCAN	2.87319942202579e-19	0.988062904435692	0.089	0.85	8.61959826607736e-16
XAF1	3.29418835733657e-19	0.795155143239306	0.149	0.916	9.88256507200971e-16
NUFIP2	3.36441135749997e-19	0.752549446809184	0.109	0.869	1.00932340724999e-15
ALDH8A1	3.59273230112851e-19	0.554514644353383	0.099	0.832	1.07781969033855e-15
OST4	3.66690862511225e-19	0.59602706261954	0.168	0.935	1.10007258753367e-15
ANKRD12	4.39639149646708e-19	0.995688264844195	0.203	0.981	1.31891744894013e-15
AL022718.1	5.11922823845366e-19	0.74802162525117	0.213	0.991	1.5357684715361e-15
SDHC	5.17357347933565e-19	0.553084705167775	0.153	0.916	1.55207204380069e-15
SRSF7	6.18398833475646e-19	0.750654160827066	0.119	0.879	1.85519650042694e-15
ETFB	7.14881458473326e-19	0.852201842063023	0.208	0.981	2.14464437541998e-15
UHMK1	7.97233322992843e-19	0.770910976156724	0.119	0.879	2.39169996897853e-15
STARD7	2.25762529559861e-18	0.747824656873386	0.149	0.907	6.77287588679584e-15
BRI3	2.86427732489297e-18	0.778638631034751	0.213	0.981	8.59283197467891e-15
ERAP1	3.56245190339755e-18	0.57481787661847	0.059	0.794	1.06873557101926e-14
STMN1	4.06587799022368e-18	0.529948474279052	0.099	0.85	1.2197633970671e-14
MTPN	4.94013451531392e-18	0.836368112669435	0.183	0.944	1.48204035459418e-14
UQCRC1	5.37769044894034e-18	0.573109201007503	0.104	0.794	1.6133071346821e-14
ITGB2	5.71682563811004e-18	0.762841855441449	0.223	0.991	1.71504769143301e-14
OGA	5.86681560912105e-18	0.785774668487165	0.198	0.963	1.76004468273632e-14
DDX3X	6.98623409030739e-18	0.515531448293482	0.178	0.935	2.09587022709222e-14
APLP2	7.47850410452074e-18	0.859503365797939	0.203	0.963	2.24355123135622e-14
CTSS	1.47194094016897e-17	0.924852971248236	0.203	0.963	4.41582282050691e-14
HNRNPM	2.75413190819752e-17	0.712804659311615	0.228	0.991	8.26239572459257e-14
CST3	2.84241755260505e-17	0.826562590211034	0.223	0.981	8.52725265781514e-14
GABARAPL1	3.00812758398779e-17	0.524048718918878	0.178	0.925	9.02438275196338e-14
MIOX	3.06006898187203e-17	0.647424863788684	0.144	0.888	9.18020694561608e-14
SMIM14	3.16114834281028e-17	0.795185168762036	0.134	0.879	9.48344502843083e-14
TMSB10	3.99165866728505e-17	0.910455082138212	0.233	1	1.19749760018552e-13
PPP1R15A	4.33974843254524e-17	0.977081451016401	0.218	0.981	1.30192452976357e-13
EIF3D	4.4983473875759e-17	0.508439149287726	0.119	0.86	1.34950421627277e-13
RAB1B	4.99373515167788e-17	0.59136474312981	0.109	0.85	1.49812054550336e-13
FUS	5.4793916927167e-17	1.0842994345207	0.233	1	1.64381750781501e-13
STAU1	5.6509401641142e-17	0.609808286271829	0.163	0.907	1.69528204923426e-13
GNAI2	8.18706514892175e-17	0.730405837074728	0.193	0.944	2.45611954467652e-13
ACSM2B	8.27453761313021e-17	0.885036514247656	0.233	0.991	2.48236128393906e-13
IK	8.28635939256864e-17	0.547624534667105	0.139	0.879	2.48590781777059e-13
HMGB2	8.66599709138143e-17	0.805155980890102	0.129	0.869	2.59979912741443e-13
AHNAK	1.01655671668067e-16	0.785874560152049	0.238	1	3.049670150042e-13
RBM25	1.55291760613468e-16	0.886314216484748	0.218	0.972	4.65875281840405e-13
SRRM2	1.6015966346522e-16	0.914792171063757	0.243	1	4.80478990395659e-13
SNORD3A	1.72336137794062e-16	0.579274344425296	0.233	0.981	5.17008413382187e-13
EHHADH	2.05718532965722e-16	0.711916923023887	0.183	0.925	6.17155598897165e-13
IQGAP1	2.65207504874839e-16	0.706765553003321	0.183	0.925	7.95622514624518e-13
RBM39	3.81853576521616e-16	0.780976709360125	0.223	0.972	1.14556072956485e-12
SOX6	4.0927592850393e-16	0.67855615870284	0.04	0.748	1.22782778551179e-12
FOSB	4.6402499075792e-16	0.934342625876445	0.213	0.953	1.39207497227376e-12
RNF152	8.2422402871248e-16	0.711327525482508	0.208	0.944	2.47267208613744e-12
FCER1G	8.31762893386741e-16	1.16989563700892	0.119	0.85	2.49528868016022e-12
RTN4	8.58982371415284e-16	0.798537878415078	0.238	0.981	2.57694711424585e-12
YPEL3	1.86032236875345e-15	0.798835817972032	0.168	0.897	5.58096710626036e-12
CLEC7A	2.19497989996824e-15	0.568280628808337	0.05	0.729	6.58493969990473e-12
ALDH3A2	2.44051445128743e-15	0.591545791882026	0.144	0.869	7.32154335386229e-12
RHOQ	2.52631785364966e-15	1.16886482619033	0.134	0.86	7.57895356094897e-12
SLC25A46	2.74140432946062e-15	0.542236715672193	0.069	0.794	8.22421298838187e-12
SYNCRIP	3.09108604440096e-15	0.56037545985127	0.134	0.86	9.27325813320287e-12
ANKFY1	9.61581089699594e-15	-0.93823797635874	0.054	0.776	2.88474326909878e-11
NFIB	9.77138733321144e-15	0.72044372162053	0.134	0.85	2.93141619996343e-11
AC115223.1	1.33206143835853e-14	0.667890485602268	0.262	1	3.99618431507558e-11
ALDH1L1	1.36818791092843e-14	0.764661693677934	0.139	0.85	4.10456373278528e-11
IMPA2	1.59914721006795e-14	0.782984550028614	0.144	0.86	4.79744163020386e-11
VDAC1	2.07977921651582e-14	0.60381692394188	0.153	0.869	6.23933764954745e-11
CHMP3	2.19373417515055e-14	0.706450046807486	0.099	0.813	6.58120252545166e-11
MT1F	2.5794595018196e-14	0.649485353642725	0.228	0.944	7.73837850545879e-11
ARID4A	2.70398372965451e-14	0.566320459506084	0.069	0.785	8.11195118896354e-11
DIO1	2.70398372965451e-14	0.532025361601154	0.069	0.785	8.11195118896354e-11
RNF213	2.73667756301596e-14	1.36702885875506	0.257	1	8.21003268904788e-11
EIF4B	2.73778987570042e-14	0.607745737157514	0.252	0.981	8.21336962710126e-11
VIM	3.15161503699329e-14	1.37640395596295	0.262	1	9.45484511097988e-11
CRYZ	3.4389748659007e-14	0.613859946665492	0.183	0.897	1.03169245977021e-10
VAMP2	5.59503107762225e-14	0.831465392172835	0.213	0.935	1.67850932328667e-10
IFITM2	5.94140145693118e-14	1.17927691367611	0.238	0.963	1.78242043707935e-10
BLOC1S5	8.01068232862498e-14	0.620773074756406	0.05	0.757	2.40320469858749e-10
BSG	8.01985559995517e-14	0.635374430967943	0.104	0.813	2.40595667998655e-10
AKR1A1	9.07497606470749e-14	0.600900873754394	0.188	0.897	2.72249281941225e-10
SEC22B	9.40070109154936e-14	0.630221246619393	0.094	0.804	2.82021032746481e-10
HINT3	9.64720565981848e-14	0.519558365663884	0.054	0.766	2.89416169794554e-10
DDX46	1.01793462088943e-13	0.636271942541179	0.104	0.813	3.05380386266828e-10
AC090114.1	1.13338911861847e-13	0.635939134436354	0.262	0.991	3.40016735585541e-10
GDA	1.22707828966606e-13	0.70601008804315	0.163	0.869	3.68123486899818e-10
TMA7	1.28727279459679e-13	0.616640417129186	0.173	0.879	3.86181838379038e-10
AC246787.1	1.40480825714567e-13	0.635446269005296	0.272	1	4.21442477143701e-10
ALDH1A1	1.45875091889754e-13	0.555987292515158	0.252	0.963	4.37625275669261e-10
S100A11	2.50162510199833e-13	0.596364366175043	0.119	0.822	7.504875305995e-10
NDUFS5	2.63054616623125e-13	0.63153389176461	0.238	0.953	7.89163849869374e-10
DUSP1	3.97506870911067e-13	0.79487053488907	0.243	0.953	1.1925206127332e-09
ZMAT2	3.9758235291239e-13	0.707888699979006	0.193	0.897	1.19274705873717e-09
ALDH7A1	4.37897388731218e-13	0.671825491645431	0.188	0.888	1.31369216619365e-09
SELL	5.93874730944018e-13	0.972354195482563	0.149	0.85	1.78162419283206e-09
UPB1	6.25856808842063e-13	0.519628243481842	0.084	0.785	1.87757042652619e-09
TMEM176A	7.39250246586421e-13	0.853235246025863	0.228	0.935	2.21775073975926e-09
MT1X	1.20030253792533e-12	0.517983873579943	0.183	0.879	3.600907613776e-09
DHTKD1	1.38917705574018e-12	1.00905433728816	0.188	0.888	4.16753116722053e-09
GHITM	1.84200654369483e-12	0.65224383512263	0.272	0.981	5.52601963108449e-09
TRIM8	1.93524856134072e-12	0.758589660792816	0.119	0.813	5.80574568402217e-09
EMC2	2.10257925704293e-12	0.628719733176232	0.059	0.757	6.30773777112879e-09
MX1	2.48578318958293e-12	0.688299981006817	0.129	0.822	7.45734956874879e-09
PHYH	3.18167874943941e-12	0.598153433641829	0.158	0.85	9.54503624831823e-09
ARF1	3.72759726404214e-12	0.576576352211938	0.262	0.963	1.11827917921264e-08
NDUFA3	4.13643064827458e-12	0.651900205115747	0.114	0.804	1.24092919448237e-08
SERBP1	5.17416694940961e-12	0.557218050591265	0.198	0.888	1.55225008482288e-08
IFI6	5.59958114416716e-12	0.834651534002036	0.243	0.935	1.67987434325015e-08
CHP1	5.96318369792253e-12	0.76926356898451	0.144	0.832	1.78895510937676e-08
ALDH2	6.28050198123735e-12	0.544752009069453	0.267	0.963	1.88415059437121e-08
MIR1244-2	6.57322820996929e-12	0.509419547435429	0.243	0.935	1.97196846299079e-08
SMS	7.81697604756189e-12	0.710185326005147	0.218	0.907	2.34509281426857e-08
CD99	8.25322561121519e-12	0.504065553739024	0.188	0.879	2.47596768336456e-08
VTI1B	1.02803344956331e-11	0.615288261179787	0.129	0.813	3.08410034868994e-08
ANXA1	1.26789401607709e-11	0.685413945065934	0.139	0.822	3.80368204823128e-08
MS4A6A	1.42242980268967e-11	0.507739211859988	0.059	0.748	4.26728940806901e-08
NCOA4	1.51302945822012e-11	0.60578306905294	0.158	0.841	4.53908837466035e-08
AGXT2	1.68234867664808e-11	0.504535605716709	0.178	0.86	5.04704602994424e-08
S100A4	2.29288122244431e-11	1.22151177952347	0.287	0.991	6.87864366733294e-08
PTEN	2.63676710958838e-11	0.506429810800797	0.114	0.794	7.91030132876512e-08
TPP1	3.2949531284409e-11	0.542983779025051	0.114	0.794	9.8848593853227e-08
SP100	5.6694173215737e-11	0.704718943636283	0.208	0.888	1.70082519647211e-07
CD63	7.30229949598314e-11	0.56147723909438	0.238	0.916	2.19068984879494e-07
ATP5F1B	7.43344085546303e-11	0.648937590168298	0.282	0.972	2.23003225663891e-07
IL32	1.00117202591268e-10	0.61221626054588	0.292	0.981	3.00351607773805e-07
NACA	1.2245934627595e-10	0.638728128546019	0.267	0.953	3.67378038827849e-07
SQSTM1	1.23531203284048e-10	0.760173030448567	0.198	0.869	3.70593609852144e-07
MT1E	1.96724663245312e-10	0.640541291012608	0.223	0.888	5.90173989735935e-07
HLA-A	2.36663526412676e-10	0.820670127268037	0.297	0.991	7.09990579238029e-07
DUSP15	2.55251280216447e-10	0.505621673342268	0.129	0.794	7.65753840649341e-07
BBOX1	3.77350967381767e-10	0.637397337506109	0.252	0.916	1.1320529021453e-06
AKAP9	3.96008365243251e-10	0.502685364497945	0.129	0.794	1.18802509572975e-06
ACAT1	4.26236514802492e-10	0.700141462811489	0.238	0.907	1.27870954440748e-06
KDELR1	5.13331774032184e-10	0.592386935273914	0.218	0.879	1.53999532209655e-06
TPI1	5.57987194529551e-10	0.625692712180437	0.287	0.953	1.67396158358865e-06
TSC22D3	7.68626038348711e-10	0.814605750734588	0.307	0.991	2.30587811504613e-06
SAP18	8.54510720763565e-10	0.528063013142635	0.218	0.879	2.56353216229069e-06
TAGLN2	8.93343593269944e-10	0.864607170176765	0.307	0.991	2.68003077980983e-06
L2HGDH	9.61087136215167e-10	0.76906913721876	0.059	0.607	2.8832614086455e-06
LAMP1	1.03294836150236e-09	0.596080882146439	0.243	0.897	3.09884508450708e-06
JUNB	2.54155863339977e-09	0.624950996926297	0.307	0.972	7.62467590019931e-06
GNAS	3.46316487455974e-09	0.62072409649634	0.257	0.907	1.03894946236792e-05
PTPRC	3.53613912795226e-09	0.848075040208492	0.312	1	1.06084173838568e-05
HSPA1A	4.01847054230828e-09	0.749925980593851	0.153	0.804	1.20554116269248e-05
RHOA	4.44691598375709e-09	0.747046334674334	0.312	0.981	1.33407479512713e-05
ADD3	7.02280834299141e-09	0.865181449122696	0.252	0.907	2.10684250289742e-05
CYSTM1	7.70833893884737e-09	0.515578277932107	0.252	0.897	2.31250168165421e-05
GLYAT	8.33635378037746e-09	0.681181656588885	0.257	0.907	2.50090613411324e-05
PPCS	9.21561785073517e-09	0.612288559539753	0.139	0.785	2.76468535522055e-05
NAMPT	9.56271930317042e-09	0.820892067818992	0.129	0.776	2.86881579095113e-05
GPX4	9.60174329937762e-09	0.617272376586417	0.218	0.86	2.88052298981329e-05
IER3	1.14302131802497e-08	0.626363827527648	0.109	0.757	3.42906395407491e-05
SLC25A6	1.92653293950929e-08	0.655899172778821	0.337	1	5.77959881852787e-05
SRGN	1.94941764525187e-08	0.667534700312931	0.228	0.869	5.84825293575562e-05
CELF1	2.00085367130121e-08	0.589089799919913	0.134	0.776	6.00256101390362e-05
GSTP1	2.13581323641658e-08	0.698519659101362	0.188	0.822	6.40743970924973e-05
HABP4	2.38333690882208e-08	0.576643473387827	0.114	0.757	7.15001072646623e-05
JUN	3.24197152154893e-08	0.595311887065203	0.342	1	9.72591456464679e-05
CAST	3.54704469271508e-08	0.573694217524944	0.198	0.832	0.000106411340781452
SLC25A44	3.6493802434452e-08	0.577233832057059	0.074	0.72	0.000109481407303356
S100A8	3.76145454795497e-08	1.14199077276759	0.297	0.935	0.000112843636438649
ATP5F1A	4.21862268247966e-08	0.550606694336064	0.262	0.897	0.00012655868047439
PAH	5.41178233992868e-08	0.862102659007448	0.228	0.86	0.00016235347019786
ATP5IF1	7.98581871484258e-08	0.62673048342923	0.248	0.869	0.000239574561445277
PARK7	8.07063717774261e-08	0.570710225326139	0.188	0.813	0.000242119115332278
AK2	8.79001423237409e-08	0.751097662864675	0.213	0.841	0.000263700426971223
CLU	1.08327247735635e-07	0.597205946993907	0.233	0.86	0.000324981743206905
HNRNPC	1.1783413266055e-07	0.668113837803548	0.327	0.963	0.00035350239798165
SH3BGRL3	1.30180497025593e-07	0.902095158386285	0.347	1	0.000390541491076779
LITAF	1.32463324680302e-07	0.518314021823751	0.183	0.813	0.000397389974040906
MYO1F	2.02812754028287e-07	0.953058781218226	0.149	0.776	0.000608438262084861
SLC13A1	2.07090649249109e-07	0.768113006069669	0.188	0.804	0.000621271947747327
OGDH	2.14266744384148e-07	0.742098509810188	0.168	0.794	0.000642800233152445
ZFP36	2.16702053575515e-07	0.869353425951834	0.272	0.897	0.000650106160726544
MAF	2.24322060808261e-07	0.513901339571094	0.223	0.841	0.000672966182424783
QPRT	2.26340965225503e-07	0.62465762462932	0.342	0.972	0.000679022895676508
MTCH2	2.79385497329146e-07	0.581746752216973	0.168	0.785	0.000838156491987439
HPCAL1	2.80678650859747e-07	0.75242540272827	0.153	0.776	0.000842035952579242
CRYL1	3.19758450554938e-07	0.676482145741039	0.267	0.888	0.000959275351664813
YBX1	3.80341212130589e-07	0.655522466623003	0.327	0.972	0.00114102363639177
SCARB2	4.86896109196813e-07	0.540979796131738	0.114	0.738	0.00146068832759044
FABP1	4.97041376745555e-07	0.610421355488791	0.238	0.85	0.00149112413023666
CMBL	8.00177211521008e-07	0.722943670093614	0.223	0.832	0.00240053163456302
LYZ	8.5551109464797e-07	0.89915378417103	0.356	0.972	0.00256653328394391
METRN	9.12726723603375e-07	0.656126743704378	0.059	0.607	0.00273818017081012
OGDHL	9.87982453956484e-07	0.595033505195335	0.163	0.776	0.00296394736186945
CYB5A	1.02979869917929e-06	0.553521776665552	0.317	0.925	0.00308939609753788
FOS	1.4423979599259e-06	0.667443224321973	0.361	0.991	0.00432719387977769
ARPP19	1.48283291623492e-06	0.661791515665603	0.163	0.776	0.00444849874870477
MCL1	1.48313052149398e-06	0.925286153263136	0.361	0.991	0.00444939156448193
KHK	2.13936824463316e-06	0.607633991816396	0.193	0.794	0.00641810473389947
RIDA	2.33559667904413e-06	0.633305106434071	0.257	0.85	0.00700679003713239
ATP6V1B2	2.4420625485378e-06	0.585677853701264	0.183	0.785	0.00732618764561339
AC243919.1	2.95776974240124e-06	0.592943319487353	0.347	0.953	0.00887330922720372
CIRBP	3.704684067378e-06	0.688557761497864	0.371	1	0.011114052202134
TMEM59	4.92864580600076e-06	0.673686848514201	0.178	0.776	0.0147859374180023
SLC17A3	5.21680441715272e-06	0.670232806476861	0.198	0.794	0.0156504132514582
ANXA5	5.56291736734998e-06	0.518793290633405	0.114	0.72	0.0166887521020499
CPM	7.49587457299403e-06	0.612956421110747	0.064	0.664	0.0224876237189821
ST3GAL1	1.12397727166576e-05	0.639440574941321	0.188	0.776	0.0337193181499729
CDC42SE2	1.49727272719507e-05	-0.600541084974407	0.099	0.701	0.0449181818158522
