# Supplementary material for: Proximal tubule cells in blood and urine as potential biomarkers for kidney disease biopsy
Source: PeerJ. 2023 Dec 6;11:e16499. doi: 10.7717/peerj.16499 (PMC10710128; doi:10.7717/peerj.16499)
Supplement: Supplemental Information 1 [file peerj-11-16499-s001.zip › Supplementary Materials/Supplemental Tables/Supplemental Table 5.csv]

	p_val	avg_logFC	pct.1	pct.2	p_val_adj
SNAP47	5.75620595243188e-75	-0.386908122523418	0.953	0.007	1.72686178572956e-71
TNRC6C	1.62543544522094e-73	-0.604305863004026	1	0.021	4.87630633566283e-70
MT1P3	3.61228010323976e-73	-0.30410189601991	0.981	0.018	1.08368403097193e-69
AMACR	4.15527136425638e-72	-0.307497327607041	1	0.025	1.24658140927691e-68
ZNF264	1.01622432716145e-71	-0.533987181978864	0.981	0.021	3.04867298148436e-68
PAG1	5.01573742577141e-71	-0.445788955568201	0.981	0.014	1.50472122773142e-67
KIF1BP	6.16162553541942e-71	-0.364310457310609	0.944	0.014	1.84848766062583e-67
STK19	1.25100867827212e-70	-0.353757275776391	1	0.029	3.75302603481637e-67
SEPSECS	3.00041017269565e-70	-0.426650079818515	0.981	0.025	9.00123051808694e-67
PRKCE	8.36701235114599e-70	-0.394567143320224	0.963	0.021	2.5101037053438e-66
SIAE	8.67158447907999e-69	-0.76420833850428	0.981	0.029	2.601475343724e-65
LUCAT1	9.14285838782382e-68	-0.682917100457921	1	0.036	2.74285751634715e-64
ELP5	8.35892160549262e-67	-0.484855024693057	0.981	0.025	2.50767648164779e-63
ZMAT5	9.03348958968369e-67	-0.564281459659088	0.916	0.018	2.71004687690511e-63
AIF1	1.91593153893393e-66	-0.369391772034269	1	0.039	5.74779461680179e-63
CEMIP2	2.1801838234253e-66	-0.517672049476763	1	0.039	6.5405514702759e-63
NISCH	2.32562985260354e-66	-0.664701360941598	1	0.039	6.97688955781061e-63
WASHC3	1.1301086152211e-65	-0.550379611518336	0.935	0.025	3.39032584566331e-62
KPNA4	1.55760775524749e-65	-0.379804921272624	0.991	0.039	4.67282326574248e-62
UBE2J2	3.06905100185807e-65	-0.539733773097541	1	0.043	9.2071530055742e-62
EXOSC10	3.41220075875037e-65	-0.634197766002984	0.944	0.029	1.02366022762511e-61
DDX54	3.73456482070257e-65	-0.445598268977542	0.972	0.036	1.12036944621077e-61
SOD3	4.43780974788696e-65	-0.505665556843819	0.972	0.036	1.33134292436609e-61
MRRF	7.60390694587427e-65	-0.509426602421164	0.972	0.032	2.28117208376228e-61
ABCE1	1.27890653499981e-64	-0.423578304954334	0.981	0.039	3.83671960499943e-61
OTUD1	2.31942879907021e-64	-0.564736111735979	0.935	0.029	6.95828639721062e-61
LONP2	3.02296249097554e-64	-0.342768436641279	0.991	0.043	9.06888747292663e-61
ALDH5A1	4.81454006785174e-64	-0.468507740236094	0.991	0.039	1.44436202035552e-60
MTCO3P12	9.55508270867967e-64	-1.17927137470078	1	0.046	2.8665248126039e-60
KATNBL1	9.9643208594241e-64	-0.390025196192806	1	0.046	2.98929625782723e-60
CIR1	1.01754431541023e-63	-0.579745081287489	1	0.046	3.05263294623068e-60
MAP3K3	1.12680090857593e-63	-0.462255474168588	0.888	0.014	3.38040272572778e-60
KMT5A	1.63826094296934e-63	-0.685381405569759	0.897	0.021	4.91478282890803e-60
VPS36	6.84504282902326e-63	-0.574035076560922	0.991	0.046	2.05351284870698e-59
NNT	7.33401259942697e-63	-0.305018572151668	0.963	0.039	2.20020377982809e-59
PIM2	7.92222877052129e-63	-0.763485420171312	0.991	0.046	2.37666863115639e-59
CDH6	1.16828398820571e-62	-0.3260133943208	0.963	0.036	3.50485196461713e-59
TYW3	1.30736452453854e-62	-0.653540591003698	0.888	0.021	3.92209357361562e-59
PIAS2	1.37668423485756e-62	-0.368777943692032	0.991	0.043	4.13005270457269e-59
ATP2B4	2.05692705941757e-62	-0.352702614832556	0.972	0.043	6.17078117825272e-59
DTX3L	2.2159332098871e-62	-0.988195420421621	1	0.05	6.6477996296613e-59
TBC1D5	9.66083093905507e-62	-0.421374512694358	0.879	0.021	2.89824928171652e-58
PTCD3	2.57176368969535e-61	-0.679340161757821	1	0.054	7.71529106908606e-58
UPF2	3.6200152267462e-61	-0.489077827255734	0.972	0.046	1.08600456802386e-57
MT1M	3.63991919735672e-61	-1.19460080737335	1	0.054	1.09197575920702e-57
AUH	4.11425579784947e-61	-0.710788482997862	1	0.054	1.23427673935484e-57
PAICS	8.43321243129542e-61	-0.685497828597271	0.981	0.05	2.52996372938863e-57
APPL1	9.81319182031951e-61	-0.306725044029703	0.925	0.036	2.94395754609585e-57
TSC22D4	1.51277597750745e-60	-0.421714563649175	0.981	0.046	4.53832793252236e-57
DDOST	1.88259170443942e-60	-0.415906758902263	0.991	0.054	5.64777511331826e-57
SUMF2	1.96080002143477e-60	-0.486802534056032	0.991	0.054	5.88240006430431e-57
EPB41	2.20262789186396e-60	-0.803275973023107	0.972	0.036	6.60788367559187e-57
GPATCH2L	2.23509694857048e-60	-0.329760243898042	0.935	0.039	6.70529084571143e-57
STX5	2.2857022860206e-60	-0.670728017429619	0.907	0.032	6.85710685806181e-57
MRPL32	7.45367301835684e-60	-0.380070069308102	0.916	0.036	2.23610190550705e-56
MRPS16	1.34692079479549e-59	-0.494056927549729	0.953	0.046	4.04076238438648e-56
MRPL36	1.60892607868458e-59	-0.43587581999153	0.869	0.025	4.82677823605374e-56
DNAJC15	2.51334466833428e-59	-0.321825048949565	0.991	0.057	7.54003400500285e-56
CDC73	3.89980284834225e-59	-0.317224698417016	0.981	0.046	1.16994085450268e-55
CDC16	4.18598191050869e-59	-0.373856342485021	0.935	0.043	1.25579457315261e-55
TOR1AIP2	5.45875084091537e-59	-0.54103976456358	0.963	0.05	1.63762525227461e-55
UBE3C	8.2181040401176e-59	-0.360582387615639	0.832	0.018	2.46543121203528e-55
ELF3	1.20966449887689e-58	-0.360353928935183	1	0.061	3.62899349663066e-55
SIN3B	1.3306815416986e-58	-1.21190474572687	0.888	0.032	3.99204462509581e-55
RPAIN	1.41782442457373e-58	-0.440828653301843	0.916	0.039	4.25347327372119e-55
ANAPC5	1.46548994031127e-58	-0.529040036531442	0.944	0.046	4.39646982093381e-55
SOS1	2.50377812854938e-58	-0.311606947673751	0.953	0.032	7.51133438564813e-55
GLTP	3.41401918318034e-58	-1.28241039707914	0.981	0.054	1.0242057549541e-54
TRIM2	3.93618433620091e-58	-0.657348650501361	0.935	0.032	1.18085530086027e-54
PKIG	4.74468789854522e-58	-0.400930625955344	0.981	0.05	1.42340636956357e-54
NCBP2	7.80625755885594e-58	-0.530092653158927	0.981	0.05	2.34187726765678e-54
GBP1	8.12313810471114e-58	-0.514479286002423	0.981	0.05	2.43694143141334e-54
CSPP1	9.25456847216622e-58	-0.736283944515571	0.991	0.057	2.77637054164987e-54
C19orf53	1.22234193760905e-57	-0.612186552353467	1	0.064	3.66702581282715e-54
PGM3	1.99419396047216e-57	-0.34689356311261	0.944	0.05	5.98258188141647e-54
ZNF330	2.38169321382971e-57	-0.531901403819753	0.888	0.036	7.14507964148913e-54
ARFGEF2	2.64937572806254e-57	-0.337478641827099	0.86	0.029	7.94812718418761e-54
SF3A1	5.44972435163471e-57	-0.423425163207608	0.953	0.054	1.63491730549041e-53
NAGK	5.44972435163471e-57	-0.64761698245981	0.953	0.054	1.63491730549041e-53
AP3S1	1.03648736308445e-56	-0.849752297007033	0.981	0.054	3.10946208925335e-53
HSPE1	1.03692893650483e-56	-0.907860173338238	1	0.068	3.11078680951448e-53
EVL	1.05820150079903e-56	-0.617958558767848	0.963	0.057	3.17460450239708e-53
BOLA2B	1.06108860105417e-56	-0.331194040639998	0.991	0.064	3.18326580316252e-53
STT3A	1.38553840248303e-56	0.394012250789897	0.944	0.039	4.15661520744908e-53
ATN1	2.43569802580031e-56	-0.484218739443046	1	0.068	7.30709407740092e-53
LINC01578	2.53193027287515e-56	-1.10351670406516	1	0.068	7.59579081862545e-53
CHFR	3.21721098303986e-56	-0.496393950059883	0.804	0.018	9.65163294911958e-53
C8orf76	4.01847403181912e-56	-0.631180353157425	0.757	0.007	1.20554220954573e-52
BCL2L11	5.25885136074064e-56	-0.304136722758969	0.916	0.046	1.57765540822219e-52
SHTN1	5.76098374460442e-56	-0.517113831694848	0.972	0.057	1.72829512338132e-52
MEAF6	6.40319799214084e-56	-0.60064145567486	0.981	0.064	1.92095939764225e-52
IST1	6.52896963143717e-56	-0.64691195291389	0.981	0.064	1.95869088943115e-52
RBBP6	6.65720164885904e-56	-0.837999196845379	0.981	0.064	1.99716049465771e-52
EEF1DP1	8.98527117640975e-56	-0.408309399095631	0.991	0.068	2.69558135292293e-52
TAOK3	1.69576294454718e-55	-0.320407558484634	1	0.071	5.08728883364155e-52
IDUA	2.82937068609675e-55	-0.385135158308483	0.748	0.007	8.48811205829025e-52
GOLGA3	3.63619210999016e-55	-0.332460401907444	0.85	0.032	1.09085763299705e-51
ZNF292	5.6331112388312e-55	-0.784409330328931	0.972	0.064	1.68993337164936e-51
COL18A1	1.1938677187527e-54	-0.690339834430205	0.981	0.068	3.5816031562581e-51
LPIN2	1.27816053066159e-54	-0.336521187430736	0.925	0.036	3.83448159198478e-51
GGA1	1.56125174404069e-54	-0.468054642809247	0.981	0.064	4.68375523212207e-51
SAFB2	2.01831141959379e-54	-1.24571675577305	0.991	0.071	6.05493425878136e-51
BAIAP2	2.32540577114704e-54	-0.377144715993434	0.869	0.039	6.97621731344111e-51
CD83	2.43788434205193e-54	-0.758946938638266	0.972	0.054	7.31365302615578e-51
TMF1	2.78886851951001e-54	-0.93449773064921	0.991	0.071	8.36660555853003e-51
VASP	2.9520150951477e-54	-0.805069333074617	1	0.075	8.8560452854431e-51
STK4	3.01582985674709e-54	-0.653032293085128	0.925	0.032	9.04748957024128e-51
CAPN2	3.26258391961989e-54	-0.623496130144646	0.963	0.064	9.78775175885968e-51
PHLDB2	3.30659973885794e-54	-0.443346451157284	1	0.075	9.91979921657382e-51
ADIPOR1	3.30659973885794e-54	-0.675259510052435	1	0.075	9.91979921657382e-51
CD9	3.73303007654965e-54	-0.499249562549619	0.963	0.064	1.1199090229649e-50
FOXO3	3.84618341090944e-54	-0.780817224711939	1	0.075	1.15385502327283e-50
TIMP1	3.95478531352626e-54	-0.743668406649778	0.963	0.064	1.18643559405788e-50
UBE2Z	4.30764080426826e-54	-0.451379444283049	1	0.075	1.29229224128048e-50
UTP3	4.421941885658e-54	-0.440307450595378	0.916	0.039	1.3265825656974e-50
LSG1	4.57602800996768e-54	-0.47634184946246	0.907	0.032	1.3728084029903e-50
SEL1L	6.64495616243999e-54	-0.403393594199775	0.85	0.036	1.993486848732e-50
PDXK	8.66162385314994e-54	-0.304370132732179	0.944	0.061	2.59848715594498e-50
GPS1	1.0815724768944e-53	-0.373683956931763	0.916	0.054	3.2447174306832e-50
ARHGAP1	2.05929486346975e-53	-0.54211038987647	0.953	0.064	6.17788459040926e-50
PPP1R37	2.16946688478619e-53	-0.347877094213839	0.897	0.018	6.50840065435858e-50
CISD1	2.34868047593671e-53	-0.41714482395819	0.888	0.043	7.04604142781013e-50
TMEM87A	3.17587148417701e-53	-0.459127464356373	0.897	0.05	9.52761445253103e-50
FDFT1	3.58767692278286e-53	-0.563757108217929	0.925	0.054	1.07630307683486e-49
PPIB	3.82401679723986e-53	-0.441425810369724	1	0.079	1.14720503917196e-49
HLA-DRB1	4.26590805041894e-53	-0.460643880703601	0.841	0.036	1.27977241512568e-49
PACSIN2	4.78345118452751e-53	-0.401103036539087	1	0.079	1.43503535535825e-49
MIEN1	9.307032113796e-53	-0.912271526375286	0.953	0.054	2.7921096341388e-49
IL17RB	1.01548808811431e-52	-0.512583878754411	0.944	0.046	3.04646426434292e-49
HIVEP1	1.56159821350231e-52	-0.346533427520074	0.748	0.014	4.68479464050693e-49
CSNK1E	2.83382875573539e-52	-0.410956118378266	0.86	0.043	8.50148626720618e-49
MT1L	4.78973067247604e-52	-1.34459050310642	0.991	0.075	1.43691920174281e-48
LGALS1	6.71270606048675e-52	-0.625345436391996	0.869	0.046	2.01381181814603e-48
DLST	8.85724189287281e-52	-0.925502462225186	0.991	0.082	2.65717256786184e-48
IER2	9.52291881748102e-52	-0.833117576162079	1	0.082	2.85687564524431e-48
DMXL2	1.00992367569064e-51	-0.388581930139998	0.85	0.029	3.02977102707191e-48
UBE2N	1.96425016269829e-51	-0.876052378614218	0.963	0.061	5.89275048809487e-48
U2AF2	2.71517644542689e-51	-0.702145932986722	0.981	0.079	8.14552933628068e-48
PPA1	3.14607586819333e-51	-0.433523241828772	0.981	0.071	9.43822760457999e-48
HSD17B4	3.16041286555786e-51	-0.43496517367777	0.972	0.064	9.48123859667357e-48
VMP1	3.77723318122e-51	-0.687484762330451	0.991	0.082	1.133169954366e-47
SLU7	3.92327735827025e-51	-0.32845075968418	0.981	0.071	1.17698320748108e-47
TTC3	5.3465106540043e-51	-1.10221862496343	0.991	0.082	1.60395319620129e-47
GTF2A1	9.61769710668596e-51	-0.497223315847487	0.869	0.032	2.88530913200579e-47
YME1L1	1.13789799414662e-50	-0.775146191806121	1	0.086	3.41369398243987e-47
SLC4A1AP	2.41499321264408e-50	-0.300806503823282	0.907	0.039	7.24497963793225e-47
F11R	4.35126519588864e-50	-0.356131189502399	0.981	0.079	1.30537955876659e-46
ITGAX	5.01927482337009e-50	-0.719284984998628	0.944	0.046	1.50578244701103e-46
PLSCR1	5.40948372802315e-50	-0.531239307786885	0.981	0.075	1.62284511840695e-46
PPFIBP1	5.87062669229274e-50	-0.509034340966266	0.925	0.068	1.76118800768782e-46
LYRM7	6.1834164462337e-50	-0.380642552956224	0.916	0.025	1.85502493387011e-46
CHMP5	6.7073340847365e-50	-0.670333277301716	1	0.089	2.01220022542095e-46
HMGA1	9.97194283664313e-50	-0.617495060472669	0.963	0.079	2.99158285099294e-46
RRBP1	1.4016102124272e-49	-0.507508282118819	0.972	0.079	4.2048306372816e-46
SNX2	2.04799093740042e-49	-0.488315914906531	0.879	0.057	6.14397281220126e-46
CYS1	2.17241475272938e-49	-0.429399881209361	0.822	0.029	6.51724425818814e-46
NDUFS8	3.89725418912014e-49	-0.324314172759468	0.888	0.043	1.16917625673604e-45
MTDH	5.05695781067776e-49	-0.717889260475148	0.981	0.079	1.51708734320333e-45
ICAM1	5.79793420562297e-49	-0.730053213095098	0.963	0.064	1.73938026168689e-45
A1CF	6.97837809841904e-49	-1.01556827081835	0.981	0.079	2.09351342952571e-45
PDK4	7.37717697465235e-49	-0.360265898023785	0.916	0.029	2.21315309239571e-45
LBH	1.12220387132443e-48	-0.5352867305955	0.897	0.064	3.36661161397329e-45
DARS	1.17179083574985e-48	-0.545499258440214	0.935	0.071	3.51537250724956e-45
VCL	1.2085018377489e-48	-0.80649238333097	0.963	0.082	3.62550551324672e-45
ETV6	2.3895793652625e-48	-0.435988635889223	0.963	0.071	7.16873809578749e-45
RAB21	3.13635014622229e-48	-0.747702570415554	0.981	0.082	9.40905043866688e-45
FNIP1	4.02667732084067e-48	-0.797383114946516	0.897	0.039	1.2080031962522e-44
MAN2C1	5.22448726888288e-48	-0.443152568292293	0.822	0.046	1.56734618066486e-44
CNIH4	5.67098575894944e-48	-0.582941232190891	0.888	0.064	1.70129572768483e-44
TNIP1	7.32394505441347e-48	-0.326080180483963	1	0.096	2.19718351632404e-44
RCC2	1.80044863305358e-47	-0.431133549084203	0.804	0.043	5.40134589916075e-44
AFF4	2.51976953882126e-47	-0.565489996135197	0.953	0.068	7.55930861646379e-44
ISOC2	3.0430744492265e-47	-0.923723070862389	0.972	0.079	9.1292233476795e-44
KCTD3	3.25075339534249e-47	0.530982989980905	0.86	0.032	9.75226018602748e-44
RSRP1	3.59557109950714e-47	-0.868455412346803	0.972	0.082	1.07867132985214e-43
CRTC3	4.06649986770865e-47	-0.484883134542871	0.916	0.039	1.21994996031259e-43
FKBP5	4.84070890003415e-47	-0.767337093706934	0.888	0.036	1.45221267001025e-43
PLPBP	4.94602065748431e-47	-0.446973972946885	0.879	0.043	1.48380619724529e-43
PLEK	5.42532871521352e-47	-0.759624107165019	0.944	0.057	1.62759861456406e-43
PLAU	6.07397964998465e-47	-1.29927066639678	0.953	0.086	1.82219389499539e-43
YBX3	7.04849649776264e-47	-0.377528693688777	0.991	0.093	2.11454894932879e-43
KDELR2	8.1240842084364e-47	-0.603268756937375	1	0.1	2.43722526253092e-43
SMG7	2.35647195082309e-46	-0.337869467422214	0.869	0.046	7.06941585246927e-43
PECR	5.05672568865412e-46	-0.613963319807965	0.785	0.043	1.51701770659624e-42
EIF4G1	5.269472347679e-46	-0.452448560325854	1	0.104	1.5808417043037e-42
WDR1	5.92608907619534e-46	-0.469168561444439	0.991	0.096	1.7778267228586e-42
CLIC1	6.02838704703867e-46	-0.838878558091428	0.991	0.096	1.8085161141116e-42
ARF4	7.15313798045021e-46	-0.397985502270032	0.991	0.096	2.14594139413506e-42
MRPL15	1.14085302061423e-45	-0.492652319633359	0.832	0.043	3.4225590618427e-42
RAB25	1.87954209800026e-45	-0.519806012247992	0.738	0.032	5.63862629400078e-42
ELMSAN1	2.79369049176892e-45	-0.522098281122546	0.794	0.043	8.38107147530675e-42
CSNK2A1	3.91145452508153e-45	-0.724746434165535	0.944	0.064	1.17343635752446e-41
H1F0	5.22902448682246e-45	-0.371842403078868	0.991	0.1	1.56870734604674e-41
TMEM50A	5.68983193718719e-45	-0.803155223044634	0.991	0.1	1.70694958115616e-41
CCNG2	6.83559460944815e-45	-0.396540816429827	0.935	0.075	2.05067838283444e-41
ACSL3	7.74590044123169e-45	-0.414236708358282	0.785	0.046	2.32377013236951e-41
STX17	8.67541927135778e-45	-0.363140639635433	0.888	0.025	2.60262578140733e-41
KIF5B	8.97219136484957e-45	-0.748077297504866	0.991	0.1	2.69165740945487e-41
FTLP3	9.27580857407067e-45	-0.42642718694535	0.888	0.039	2.7827425722212e-41
SOX4	1.15063622896712e-44	-0.808613139134691	1	0.107	3.45190868690137e-41
KLF15	1.54855721731699e-44	-0.497987212930287	0.85	0.014	4.64567165195096e-41
CUEDC2	1.8631005853222e-44	-0.382020675497125	0.654	0.014	5.5893017559666e-41
ZDHHC2	2.52702311560464e-44	-0.44056948618517	0.682	0.021	7.58106934681392e-41
GTF3C6	3.0301113376445e-44	-0.549242985047742	0.86	0.046	9.09033401293349e-41
KARS	3.47646628146209e-44	-0.316387856010168	0.953	0.075	1.04293988443863e-40
COMMD10	4.36109638017925e-44	-0.863103299752531	0.748	0.039	1.30832891405377e-40
PCK2	5.25131560126594e-44	-0.534744280505504	0.925	0.064	1.57539468037978e-40
NBL1	5.46385178388116e-44	-0.418484220178008	0.879	0.075	1.63915553516435e-40
TRIP11	1.23697337577743e-43	-0.382827693676917	0.935	0.071	3.7109201273323e-40
BANF1	1.65127352089693e-43	-0.473030644313526	0.935	0.086	4.95382056269079e-40
TARBP2	2.16304480883111e-43	-0.579114024592337	0.766	0.018	6.48913442649332e-40
SPART	2.47929475761278e-43	-0.781218685639573	0.953	0.079	7.43788427283835e-40
RERE	3.41090509015994e-43	-0.715152726442855	0.953	0.079	1.02327152704798e-39
AZIN1	3.46860585810953e-43	-0.678994128621084	0.953	0.079	1.04058175743286e-39
PTPRC	3.60693309941859e-43	-0.390631596000653	0.935	0.064	1.08207992982558e-39
CNOT1	4.01859934641466e-43	-0.706890973857628	0.944	0.071	1.2055798039244e-39
DIAPH1	4.24159629713153e-43	-0.337193776238687	0.953	0.079	1.27247888913946e-39
MCCD1	4.34058843938539e-43	-0.663586972947322	0.888	0.036	1.30217653181562e-39
HSPH1	4.67580962012962e-43	-0.720992129179987	0.981	0.1	1.40274288603889e-39
CD52	5.35244861019798e-43	-1.41976029870987	0.86	0.018	1.60573458305939e-39
BHLHE40	5.53580511559715e-43	-0.850877946218863	0.991	0.111	1.66074153467915e-39
ZNF217	7.06361466969987e-43	-0.463096913656352	0.813	0.061	2.11908440090996e-39
IL6ST	9.22900290844164e-43	-0.460737371231879	0.85	0.071	2.76870087253249e-39
ZNF24	1.2438625748466e-42	-0.583525167228146	0.888	0.061	3.7315877245398e-39
CNN2	1.85073206687158e-42	-0.776198519876492	0.944	0.082	5.55219620061475e-39
SLC3A2	1.98663972655716e-42	-0.400940626390739	0.963	0.089	5.95991917967149e-39
PSMB6	2.62559523228733e-42	-0.581419209056886	0.944	0.075	7.87678569686198e-39
RNF4	5.10681424838584e-42	-0.605176263628883	0.654	0.021	1.53204427451575e-38
PLTP	5.42261243995319e-42	-0.334428958940198	0.654	0.021	1.62678373198596e-38
ADM	5.90789996344943e-42	-0.7028179909213	0.916	0.071	1.77236998903483e-38
FCGR3B	7.3796297989792e-42	-0.559961241870174	0.907	0.046	2.21388893969376e-38
SLC16A3	7.62080722833923e-42	-0.318658069961772	0.748	0.046	2.28624216850177e-38
RNF216	7.6837206728931e-42	-0.600100557355283	0.888	0.036	2.30511620186793e-38
POLE4	7.80533610110635e-42	-0.491914023251428	0.897	0.054	2.3416008303319e-38
S100A10	9.44293846468109e-42	-1.15050718176248	1	0.118	2.83288153940433e-38
PDS5A	1.05956721887214e-41	-0.50940318328493	0.897	0.039	3.17870165661643e-38
HLA-DPA1	1.3020899321391e-41	-0.898653411883323	0.85	0.039	3.90626979641731e-38
AC113935.1	1.56542414730033e-41	-0.75130974524551	0.991	0.114	4.69627244190098e-38
ATP6V1A	1.69633124415817e-41	-0.63967854539215	0.991	0.114	5.08899373247452e-38
TAF1D	2.48147369615897e-41	-0.424083663376983	0.888	0.079	7.4444210884769e-38
TMED9	2.53324313208012e-41	-0.759551852971463	0.991	0.114	7.59972939624035e-38
NOP58	2.96231498369925e-41	-0.794376365264552	0.916	0.061	8.88694495109775e-38
WFDC2	3.69692536153383e-41	-0.717013230797383	0.841	0.075	1.10907760846015e-37
GUCD1	4.58039816641291e-41	-0.30918880969988	0.907	0.05	1.37411944992387e-37
SRGN	5.3203292063849e-41	-0.406815713397748	0.981	0.111	1.59609876191547e-37
BCL2L1	5.40869382085258e-41	-0.506512174110801	0.953	0.1	1.62260814625577e-37
HIST1H1C	6.96228089238338e-41	-0.794856132619867	0.86	0.036	2.08868426771501e-37
EIF1AX	9.8492392510397e-41	-0.651428995459317	1	0.125	2.95477177531191e-37
ATP5MD	1.06090629780999e-40	-0.8031805982663	0.972	0.104	3.18271889342997e-37
IRF1	1.73139263639573e-40	-0.837911626824738	0.953	0.089	5.1941779091872e-37
SPAG5	1.74845448320614e-40	-0.319345873608547	0.682	0.029	5.24536344961842e-37
CCDC115	1.81242081170027e-40	-0.590735972099789	0.757	0.054	5.4372624351008e-37
MPP6	1.81632002924729e-40	-0.350989132986155	0.636	0.021	5.44896008774188e-37
NOL7	2.15227212324501e-40	-0.366777467934492	0.935	0.075	6.45681636973503e-37
ANXA2	2.65700882393289e-40	-1.00534294487305	0.981	0.114	7.97102647179867e-37
DUSP22	3.63125976972343e-40	-0.426870956631727	0.794	0.018	1.08937793091703e-36
MT2P1	3.88759767002645e-40	-0.301575863055219	0.907	0.054	1.16627930100794e-36
HDHD3	5.33708955343237e-40	-0.329328701328279	0.71	0.043	1.60112686602971e-36
KRT8	5.59135109280249e-40	-0.478947184415897	0.888	0.093	1.67740532784075e-36
FARSB	8.01418046522094e-40	-0.415204077398021	0.813	0.025	2.40425413956628e-36
CD44	1.62011455819851e-39	-0.98705193173248	0.972	0.107	4.86034367459553e-36
COL4A1	1.62818522444884e-39	-0.590790723110307	0.72	0.046	4.88455567334653e-36
RAB11FIP1	1.69814645688837e-39	-0.514527091342973	0.953	0.093	5.0944393706651e-36
GRB2	1.78036777685736e-39	-0.665509660683814	0.972	0.107	5.34110333057207e-36
RAP1A	3.16620995460323e-39	-0.364688128799539	0.907	0.057	9.4986298638097e-36
FAM98A	3.91965364177318e-39	-0.332922273901365	0.897	0.05	1.17589609253196e-35
AAMP	5.81442209192743e-39	-0.941644919508706	0.991	0.125	1.74432662757823e-35
CBFA2T2	5.86354656668537e-39	-0.773669823484127	0.645	0.029	1.75906397000561e-35
CISD2	6.89177614341307e-39	-0.307969305246325	0.841	0.043	2.06753284302392e-35
ELL2	7.70148634712554e-39	-0.466622299255367	0.869	0.032	2.31044590413766e-35
SYTL2	8.54452004943049e-39	-0.444926815974088	0.71	0.046	2.56335601482915e-35
PNP	9.08489479340846e-39	-0.882246347012727	0.991	0.129	2.72546843802254e-35
SAA1	1.01758717144872e-38	-0.59438757201362	0.748	0.057	3.05276151434615e-35
AC115223.1	1.14569346077261e-38	-0.479967359824967	1	0.136	3.43708038231784e-35
TFEC	1.26575370507957e-38	-0.605065981602028	0.794	0.043	3.79726111523872e-35
DENND4C	1.3503870127611e-38	-0.424126293132786	0.654	0.032	4.05116103828331e-35
TNIK	1.35420665168767e-38	-0.404516403152435	0.598	0.018	4.06261995506301e-35
OXTR	1.43196641748021e-38	-0.344404219952062	0.626	0.025	4.29589925244064e-35
CD82	1.57472182301784e-38	-0.674088083466772	0.935	0.082	4.72416546905352e-35
FUS	2.00440701694288e-38	-0.966500380377808	1	0.132	6.01322105082863e-35
IFIT5	2.04267949879458e-38	-0.558397295409339	0.794	0.054	6.12803849638373e-35
COPS6	2.45150380293505e-38	0.381588802303161	0.916	0.071	7.35451140880516e-35
SLC25A1	2.59290547730261e-38	-0.662727176130732	0.972	0.114	7.77871643190783e-35
EIF3G	2.75336047258578e-38	-0.363570965391179	0.944	0.093	8.26008141775733e-35
NUDT15	2.83097535244879e-38	-0.480571223204563	0.832	0.032	8.49292605734636e-35
MRAS	2.98914546385481e-38	-0.331468913389797	0.664	0.036	8.96743639156444e-35
KRT18	3.90362507614148e-38	-0.418904266794014	0.935	0.086	1.17108752284245e-34
SMARCA5	4.28355236128538e-38	-0.499249639293871	0.841	0.036	1.28506570838561e-34
ECHDC2	4.53810447737858e-38	-0.547910723049127	0.888	0.046	1.36143134321358e-34
DYNC1I2	5.72296101478127e-38	-0.756458189003247	0.963	0.107	1.71688830443438e-34
SERPINA1	7.20961015272288e-38	-1.31550396491337	0.963	0.107	2.16288304581686e-34
PHF3	8.67220271659709e-38	-0.613745726531798	0.916	0.071	2.60166081497913e-34
MYOF	9.94555527609628e-38	-0.403292821907146	0.748	0.061	2.98366658282888e-34
ZNF106	2.0942697555161e-37	-0.314839290567233	0.757	0.046	6.28280926654829e-34
CYTH1	3.04677896731128e-37	-0.571501842713605	0.72	0.05	9.14033690193384e-34
PSMC5	3.34534121056906e-37	-0.406795554368975	0.935	0.089	1.00360236317072e-33
SYNE2	3.34986093417393e-37	-0.700477450579208	0.869	0.086	1.00495828025218e-33
FGD5-AS1	4.17455809424424e-37	-1.0115770817083	0.86	0.046	1.25236742827327e-33
RCOR1	4.90935898319293e-37	-0.480005468940858	0.794	0.025	1.47280769495788e-33
CGNL1	5.13512490490085e-37	-0.372177809116328	0.907	0.071	1.54053747147025e-33
ITGB1	5.69819133523454e-37	-0.81978332525109	0.953	0.104	1.70945740057036e-33
IRF2BP2	6.32615769133866e-37	-0.793515340901085	0.916	0.075	1.8978473074016e-33
ALOX5AP	8.16506320155818e-37	-0.37115047878315	0.832	0.043	2.44951896046746e-33
TGFBI	1.09138974122029e-36	-0.431791025268584	0.738	0.029	3.27416922366088e-33
MRPL19	2.05735408593037e-36	-0.395233967845087	0.72	0.039	6.17206225779111e-33
HEXB	3.86520118394102e-36	-1.00826968461271	0.888	0.082	1.15956035518231e-32
ABLIM1	1.33189798206335e-35	-0.384613173314758	0.916	0.086	3.99569394619006e-32
CYLD	1.57467237756065e-35	-0.390654562588797	0.804	0.039	4.72401713268196e-32
ACER3	2.95702112421627e-35	-0.347478534646552	0.598	0.029	8.87106337264882e-32
ULK1	4.04437608559e-35	-0.544847598671342	0.664	0.032	1.213312825677e-31
VIM	4.87837760268864e-35	-1.02173774985241	0.963	0.121	1.46351328080659e-31
GLDC	4.93470956240639e-35	-0.421583525375626	0.636	0.039	1.48041286872192e-31
TPM1	5.25756362485023e-35	-0.477772052142814	0.916	0.096	1.57726908745507e-31
LEPROT	5.60483180072385e-35	-0.595583819362786	0.935	0.1	1.68144954021716e-31
NDUFA5	6.24738987764933e-35	-0.802591819865649	0.935	0.118	1.8742169632948e-31
SERP1	3.4157729497843e-34	-0.743899544889904	0.963	0.125	1.02473188493529e-30
RBM25	3.97103848154582e-34	-0.740664200882603	0.991	0.146	1.19131154446375e-30
TMEM126B	4.58561760595413e-34	-0.467399304465967	0.832	0.064	1.37568528178624e-30
GRN	6.67598750136066e-34	-0.816235886433856	0.972	0.132	2.0027962504082e-30
ARL8B	9.25968039057854e-34	-0.765225127335157	0.916	0.089	2.77790411717356e-30
CTNNA1	1.15530232154186e-33	-0.719941396201825	0.907	0.082	3.46590696462557e-30
ROCK2	1.63777958359834e-33	-1.02500308219623	0.841	0.046	4.91333875079501e-30
MTATP8P2	1.97804592445289e-33	-0.320777427078558	0.561	0.025	5.93413777335866e-30
PHLDA1	2.35880917031221e-33	-0.334962454293784	0.664	0.054	7.07642751093663e-30
MAPK1	2.43186682296192e-33	-0.845951010055432	0.888	0.068	7.29560046888575e-30
ELOF1	4.83427085019777e-33	0.375228072480378	0.86	0.05	1.45028125505933e-29
CXCL16	5.58238673369403e-33	-0.332647018369006	0.925	0.1	1.67471602010821e-29
SUSD6	6.95806674124059e-33	-0.464190133635903	0.869	0.054	2.08742002237218e-29
TPP1	9.7774471104867e-33	-0.526161419826983	0.953	0.125	2.93323413314601e-29
ETS1	1.54410024244364e-32	-0.542147284332371	0.85	0.068	4.63230072733092e-29
AGAP3	4.98062451020675e-32	-0.342720718740207	0.645	0.029	1.49418735306203e-28
GRAMD1A	9.15192366976124e-32	-0.925535485683656	0.748	0.032	2.74557710092837e-28
PCCA	1.11095504022938e-31	-0.316053357177043	0.85	0.054	3.33286512068816e-28
ATP5PO	1.14075013883386e-31	-0.818143252581272	0.972	0.146	3.42225041650158e-28
DSP	1.62833709817801e-31	-0.530931128252118	0.738	0.079	4.88501129453403e-28
TRIM63	1.65210929795106e-31	-0.310188199207706	0.589	0.004	4.95632789385319e-28
DSE	1.74629268860655e-31	-0.488600781938098	0.589	0.039	5.23887806581966e-28
GSK3A	1.75629070640671e-31	-0.462185654075113	0.869	0.061	5.26887211922013e-28
HLA-DRA	2.55469728474231e-31	-1.20797808700078	0.972	0.146	7.66409185422694e-28
TFPI2	3.03603238742495e-31	-1.07770777128588	0.636	0.054	9.10809716227485e-28
PSME3	5.06928440015566e-31	-0.559657432592059	0.879	0.071	1.5207853200467e-27
SREK1	1.58312248334134e-30	-0.619960623922812	0.841	0.05	4.74936745002401e-27
AP1B1	1.80661876083551e-30	-0.414098182089574	0.832	0.057	5.41985628250654e-27
KIF3A	2.24208181280213e-30	-0.386398072752411	0.589	0.029	6.72624543840638e-27
OST4	2.41020403524867e-30	-0.371005954295798	0.907	0.1	7.230612105746e-27
GPR155	2.79792823220306e-30	-0.344337559525022	0.85	0.05	8.39378469660918e-27
TRIM69	2.89129133477493e-30	-0.307936071023447	0.533	0.029	8.67387400432479e-27
NNT-AS1	3.66030563817882e-30	-0.510865758795703	0.794	0.025	1.09809169145365e-26
TMSB10	3.69946882833038e-30	-1.08763290044152	0.981	0.157	1.10984064849911e-26
APOOL	4.16724096767253e-30	-0.327165492495285	0.72	0.061	1.25017229030176e-26
ACADM	4.16743471124264e-30	-0.743510302001562	0.869	0.082	1.25023041337279e-26
RHOT2	4.67280932487907e-30	-0.357638353540301	0.598	0.043	1.40184279746372e-26
CALM3	5.65393968006248e-30	-0.678633594422998	0.935	0.129	1.69618190401874e-26
SNRNP200	6.75766895028226e-30	-0.439931527088383	0.832	0.05	2.02730068508468e-26
ANKRD12	1.04562623082961e-29	-0.43514178211659	0.888	0.086	3.13687869248884e-26
OSTC	1.32132222857931e-29	-0.439687393488642	0.738	0.079	3.96396668573792e-26
POLR1D	2.66652692537393e-29	-0.735218860357384	0.785	0.071	7.99958077612179e-26
S100A6	2.92989148930514e-29	-0.978814510415454	0.916	0.111	8.78967446791541e-26
SDF2L1	3.18231367733642e-29	-0.405263392687449	0.832	0.064	9.54694103200927e-26
CCDC28A	3.68046420777509e-29	-0.824135168235358	0.85	0.057	1.10413926233253e-25
EEF1B2	8.4765712049014e-29	-0.527081111390356	0.925	0.125	2.54297136147042e-25
LYPLAL1	8.88703919914615e-29	-0.488838188274525	0.841	0.05	2.66611175974385e-25
EHHADH	1.00674388255346e-28	-0.712477957487959	0.907	0.107	3.02023164766039e-25
BPTF	1.13407318612068e-28	-0.506031356430698	0.869	0.075	3.40221955836204e-25
CCL4	2.01514130816302e-28	-0.962914391949474	0.86	0.068	6.04542392448906e-25
EGR1	3.01180249594538e-28	-0.356310542361498	0.85	0.061	9.03540748783615e-25
LAPTM4B	3.1089470622806e-28	-0.473210102750691	0.879	0.086	9.3268411868418e-25
STRN3	4.05232146892746e-28	-0.324526725297332	0.477	0.021	1.21569644067824e-24
SRSF2	4.28686184956562e-28	-0.335839488280883	0.869	0.079	1.28605855486969e-24
CLPX	4.75984974228074e-28	0.301696984873131	0.654	0.029	1.42795492268422e-24
CLDN7	7.33932336465524e-28	-0.960720032052063	0.907	0.114	2.20179700939657e-24
CERS2	7.40930850172915e-28	-0.666485900967126	0.897	0.107	2.22279255051875e-24
MEGF9	9.01258799209065e-28	-0.494382410140688	0.701	0.05	2.7037763976272e-24
COMT	1.16938359114359e-27	-0.516410341870539	0.645	0.071	3.50815077343077e-24
TXNRD1	2.23263598584172e-27	-0.427745682752371	0.813	0.046	6.69790795752517e-24
COPRS	2.27292198630726e-27	-0.371900677979762	0.645	0.064	6.81876595892178e-24
ESF1	2.30678081763509e-27	-0.534080931740969	0.85	0.075	6.92034245290528e-24
CRYBG1	3.01652865302789e-27	-0.314008846508751	0.645	0.029	9.04958595908366e-24
PNPLA4	3.51721874627666e-27	-0.588234012055059	0.757	0.021	1.055165623883e-23
TUBB	4.09503189856632e-27	-0.334604329575068	0.804	0.064	1.2285095695699e-23
SRSF7	4.12655138484449e-27	-0.888080007968161	0.832	0.05	1.23796541545335e-23
PPP1R15A	4.14660609324387e-27	-1.15879437254074	0.963	0.161	1.24398182797316e-23
RABGAP1L	4.17361931512933e-27	-0.644120378051035	0.794	0.036	1.2520857945388e-23
ZFAND5	4.29564997768756e-27	-0.95105834344497	0.897	0.107	1.28869499330627e-23
GAS5	5.47041521106308e-27	-0.535774264060498	0.701	0.093	1.64112456331892e-23
HLA-A	5.50960406651324e-27	-0.72014024903541	0.981	0.179	1.65288121995397e-23
SSBP3	6.20404488926559e-27	-0.516428671984898	0.822	0.043	1.86121346677968e-23
ETF1	7.31885151825678e-27	-0.39593947462602	0.869	0.086	2.19565545547704e-23
MTRNR2L12	9.28783650953599e-27	-1.0368300650515	0.822	0.043	2.7863509528608e-23
ACTR3	1.17532279386311e-26	-0.541799062598783	0.935	0.143	3.52596838158933e-23
ERP29	1.60440455482856e-26	-0.584486321939185	0.916	0.129	4.81321366448567e-23
AC231533.2	1.8390101590514e-26	-0.615906774951225	0.776	0.021	5.5170304771542e-23
ARPC3	1.93464127395366e-26	-0.340892152886305	0.935	0.146	5.80392382186098e-23
MT1X	2.25156193115666e-26	-0.520276507261685	0.953	0.164	6.75468579346999e-23
PIK3IP1	3.18713828833768e-26	-0.391727439889454	0.729	0.057	9.56141486501303e-23
PABPN1	3.57055371527404e-26	-0.33964549682217	0.841	0.064	1.07116611458221e-22
NDUFAF3	3.83011865897619e-26	-0.443113169310902	0.804	0.05	1.14903559769286e-22
TGOLN2	5.29632341656658e-26	-0.939948970146823	0.963	0.168	1.58889702496997e-22
CCT5	5.43177509091328e-26	-0.521737836329113	0.738	0.071	1.62953252727399e-22
LMAN1	5.43360553405985e-26	-0.530615524086661	0.86	0.082	1.63008166021796e-22
EPCAM	5.67056028794247e-26	-0.644748769445832	0.897	0.114	1.70116808638274e-22
ARFGAP1	6.51626128038268e-26	-0.750068440778973	0.813	0.039	1.95487838411481e-22
PTGR1	9.40256037042919e-26	-0.43225432652562	0.748	0.068	2.82076811112876e-22
UBE2Q2	1.15560573566659e-25	-0.365408432540687	0.495	0.036	3.46681720699976e-22
ACSM2B	1.79454823680598e-25	-0.550042284406312	0.879	0.104	5.38364471041793e-22
IER3	1.90678490130287e-25	-0.448057844773937	0.888	0.111	5.72035470390859e-22
OAT	2.00885681858388e-25	-0.447363259840454	0.879	0.104	6.02657045575163e-22
TIAL1	2.74743319963499e-25	-0.343150126386331	0.813	0.043	8.24229959890498e-22
APMAP	2.82870567947522e-25	-0.306551275585708	0.766	0.061	8.48611703842565e-22
CHD3	3.02047546060643e-25	-0.863426792080938	0.832	0.061	9.06142638181929e-22
STX7	3.45639955094087e-25	-0.408542496516253	0.85	0.079	1.03691986528226e-21
MT1F	3.67364929219412e-25	-0.559979230932915	0.991	0.211	1.10209478765824e-21
MTND2P28	4.53742888274816e-25	-1.07226371689652	0.972	0.182	1.36122866482445e-21
SYTL3	5.2960082359052e-25	-0.342823926125112	0.393	0.011	1.58880247077156e-21
MARCKSL1	5.42775381980062e-25	-0.348497173765906	0.664	0.061	1.62832614594019e-21
PHF20L1	5.6861173263724e-25	-0.527287091939362	0.813	0.05	1.70583519791172e-21
HP1BP3	6.19355724057901e-25	-0.635980787865458	0.888	0.114	1.8580671721737e-21
STRAP	6.37390570551534e-25	-0.694467022880247	0.832	0.068	1.9121717116546e-21
HIPK2	6.91803945347457e-25	-0.818130346471976	0.841	0.071	2.07541183604237e-21
SPINT1	9.46795930186636e-25	-0.596326926323582	0.673	0.075	2.84038779055991e-21
SLC35F5	1.9475273389237e-24	-0.56350142602387	0.85	0.082	5.84258201677111e-21
PAH	2.13301055134015e-24	-0.70953754972059	0.897	0.125	6.39903165402046e-21
FLNA	2.50491898699874e-24	-0.402536229263515	0.869	0.1	7.51475696099623e-21
DNAJC13	2.70597274617914e-24	-0.302633924549095	0.533	0.032	8.11791823853742e-21
CD24	3.81487635110321e-24	-0.854599783540912	0.925	0.15	1.14446290533096e-20
XPO1	3.89472685953956e-24	-0.368730644222511	0.813	0.05	1.16841805786187e-20
SYNRG	8.40092507911864e-24	-0.827405292625503	0.505	0.046	2.52027752373559e-20
C5orf15	1.01666735770866e-23	-0.520223471705526	0.776	0.043	3.05000207312598e-20
RAD21	1.10501995986462e-23	-0.928987915709189	0.86	0.096	3.31505987959385e-20
RETREG1	1.12952286935256e-23	-0.324553906619311	0.832	0.086	3.38856860805769e-20
HEXIM1	1.1368658825709e-23	-0.576825424256604	0.776	0.032	3.41059764771271e-20
DDX5	1.73077921818672e-23	-0.765152723566588	0.981	0.2	5.19233765456017e-20
SNX4	2.44648887299002e-23	-0.618239894043055	0.822	0.064	7.33946661897005e-20
ATP2A2	2.97588249780954e-23	-0.391405032662419	0.841	0.086	8.92764749342862e-20
H2AFZ	3.0121714110515e-23	-0.515410270908545	0.841	0.082	9.0365142331545e-20
HLA-E	3.1404264496579e-23	-1.00701199133741	1	0.214	9.42127934897369e-20
EPB41L5	3.14927949401125e-23	-0.310585884186656	0.551	0.043	9.44783848203376e-20
C15orf48	3.56868646068183e-23	-0.608693209789614	0.841	0.082	1.07060593820455e-19
FTSJ3	5.64003587981111e-23	-0.334206296910906	0.72	0.046	1.69201076394333e-19
INPP4B	6.00670632462573e-23	-0.371400388227199	0.364	0.011	1.80201189738772e-19
ZNF623	7.4297660501333e-23	-0.683322729128306	0.449	0.018	2.22892981503999e-19
PKM	7.54145520237343e-23	-0.946136457828163	0.925	0.157	2.26243656071203e-19
EWSR1	8.74133564864118e-23	-0.348582561889143	0.804	0.086	2.62240069459235e-19
CD81	9.45194961560905e-23	-0.896826921635019	0.869	0.111	2.83558488468272e-19
IRAK3	1.27484902585515e-22	-0.655744252319016	0.505	0.014	3.82454707756545e-19
PNISR	1.83538047398519e-22	-0.775657066045381	0.85	0.096	5.50614142195557e-19
CNP	2.30754114726106e-22	-0.430055170143134	0.822	0.071	6.92262344178317e-19
ATP5PF	3.3951682881907e-22	-0.652350223871679	0.916	0.157	1.01855048645721e-18
FDX1	4.35287077240706e-22	-0.462608978162386	0.813	0.068	1.30586123172212e-18
ATL2	4.64949910785133e-22	-0.478510162499293	0.393	0.021	1.3948497323554e-18
ITPR2	4.73990820444119e-22	-0.477615797684469	0.72	0.046	1.42197246133236e-18
PTPN1	4.89187666274471e-22	-0.697772082754934	0.785	0.057	1.46756299882341e-18
PTP4A2	4.95796040050613e-22	-0.530337140514672	0.907	0.15	1.48738812015184e-18
SQSTM1	5.88147302985929e-22	-0.470824811045321	0.935	0.175	1.76444190895779e-18
GALNT11	6.0346658049054e-22	-0.592900480626306	0.822	0.075	1.81039974147162e-18
ZBTB20	9.48045554082091e-22	-0.39334592601965	0.542	0.068	2.84413666224627e-18
NDUFS5	9.94880899581486e-22	-0.318175390422888	0.916	0.164	2.98464269874446e-18
BIRC3	1.1734543610157e-21	-0.756737727331395	0.785	0.054	3.52036308304711e-18
GDI1	1.3087231709754e-21	-0.462291253307131	0.85	0.104	3.92616951292619e-18
GPAT3	1.49449602548341e-21	-0.73042621392866	0.804	0.057	4.48348807645023e-18
SULT1C2	2.40261899641104e-21	-0.769900927828764	0.85	0.107	7.20785698923311e-18
ALDH8A1	2.59983129759143e-21	-0.420639780754692	0.794	0.05	7.7994938927743e-18
OGA	2.6720319850307e-21	-0.985100161076149	0.888	0.136	8.0160959550921e-18
TXNIP	3.47535402349012e-21	-0.883777324394606	0.916	0.164	1.04260620704704e-17
SH3BGRL3	4.23511607425363e-21	-0.500689498293939	0.925	0.175	1.27053482227609e-17
CLDN4	4.60946991131326e-21	-0.999447690805547	0.598	0.089	1.38284097339398e-17
PDLIM5	5.03578517269162e-21	-0.806955227530893	0.813	0.096	1.51073555180748e-17
FXYD2	5.05583604700413e-21	-0.342496119408923	0.794	0.068	1.51675081410124e-17
ARCN1	5.07296859493209e-21	-0.843981383570845	0.561	0.057	1.52189057847963e-17
SCRN2	5.15837876762028e-21	-0.566739838257632	0.813	0.071	1.54751363028608e-17
RFK	5.27346549611929e-21	-0.321005220325838	0.804	0.061	1.58203964883579e-17
DDAH2	6.56019555573863e-21	-0.354978608668535	0.607	0.089	1.96805866672159e-17
DHDDS	7.52409112458133e-21	0.34320352057677	0.664	0.021	2.2572273373744e-17
SRRM1	7.84974831260496e-21	-0.39391339611495	0.841	0.1	2.35492449378149e-17
TRIM25	7.91110492792234e-21	-0.76883756498722	0.645	0.046	2.3733314783767e-17
LIMS1	1.85522833542091e-20	-0.417611295818638	0.804	0.064	5.56568500626274e-17
MCL1	1.89613361933436e-20	-0.79206200925114	0.972	0.214	5.68840085800309e-17
AQP1	2.11766811560406e-20	-0.712182491785816	0.879	0.136	6.35300434681219e-17
MT1HL1	2.66768188434289e-20	-0.683688941823117	0.794	0.057	8.00304565302868e-17
H3F3B	4.57613853546121e-20	-0.60545002835084	0.963	0.214	1.37284156063836e-16
RNF213	8.92536574880793e-20	-1.0150511255841	0.879	0.139	2.67760972464238e-16
PGAM1	8.95196620864784e-20	-0.471338678449982	0.822	0.089	2.68558986259435e-16
BOP1	1.10221484787961e-19	-0.375068525533346	0.505	0.018	3.30664454363882e-16
NACA	1.63629999954125e-19	-0.741901724795618	0.963	0.214	4.90889999862376e-16
RBM39	2.17443707341648e-19	-0.828633257762371	0.916	0.175	6.52331122024945e-16
VOPP1	2.49176743549616e-19	-0.305097381209277	0.626	0.054	7.47530230648849e-16
ID2	4.04365587684032e-19	-0.555818973082466	0.813	0.086	1.2130967630521e-15
MARCKS	8.28083649927823e-19	-0.494451652641487	0.794	0.068	2.48425094978347e-15
AFDN	1.02265315407783e-18	-0.382875841981721	0.794	0.079	3.06795946223348e-15
ITSN2	1.48759859722322e-18	-0.53496291193577	0.822	0.096	4.46279579166966e-15
COX20	1.73954554967291e-18	-0.455792475086873	0.701	0.079	5.21863664901874e-15
EHD4	3.08175558021719e-18	-0.445105492429383	0.654	0.039	9.24526674065156e-15
MT1H	4.37594756313055e-18	-0.69682760707234	0.822	0.104	1.31278426893916e-14
DEXI	7.65938240292321e-18	-0.33821913872984	0.505	0.039	2.29781472087696e-14
CCDC25	8.47781500894073e-18	-0.718711721729668	0.757	0.043	2.54334450268222e-14
MIOX	1.29606850925364e-17	-0.403360331678418	0.813	0.096	3.88820552776092e-14
LINC02294	1.35493687095148e-17	0.428990072105571	0.458	0.036	4.06481061285444e-14
BRMS1	1.59473720113294e-17	-0.326208216227691	0.393	0.036	4.78421160339882e-14
NCOA7	1.63244462286946e-17	-0.513931640549453	0.785	0.079	4.89733386860837e-14
MYL12A	1.65635511306486e-17	-0.689838315463975	0.86	0.139	4.96906533919459e-14
PSMD12	1.6773252858719e-17	-0.328593148088732	0.748	0.046	5.03197585761571e-14
SCP2	2.66679325760495e-17	-0.394969598643908	0.86	0.15	8.00037977281486e-14
ACAA2	3.04136143371145e-17	-0.31100989871075	0.794	0.082	9.12408430113436e-14
GRK2	4.09200626954935e-17	-0.675939804444977	0.766	0.057	1.2276018808648e-13
EID1	8.23691516038143e-17	-0.353190215609182	0.794	0.096	2.47107454811443e-13
GSN	9.31907984062762e-17	-0.861343830883125	0.766	0.071	2.79572395218829e-13
LPP	1.10092577364042e-16	-0.394103228728012	0.785	0.075	3.30277732092125e-13
SMARCA4	1.15798485530445e-16	-0.421104514543859	0.766	0.082	3.47395456591336e-13
RHOA	1.27608164892584e-16	-0.510353532671383	0.944	0.225	3.82824494677753e-13
HNRNPR	2.05028596357192e-16	-0.339777604624805	0.757	0.064	6.15085789071576e-13
SLAIN2	2.4352581274375e-16	-0.511153303659823	0.505	0.043	7.30577438231251e-13
WASF2	3.14630276795782e-16	-0.404611718310758	0.785	0.079	9.43890830387346e-13
APLP2	5.69493766609208e-16	-0.900117852194013	0.869	0.161	1.70848129982762e-12
SLC25A6	7.40191667297837e-16	-0.4601561179984	0.916	0.211	2.22057500189351e-12
TNFRSF1B	1.15840653261305e-15	-0.986961290991067	0.785	0.082	3.47521959783915e-12
SOCS3	1.23280673355256e-15	-0.41759310312047	0.523	0.032	3.69842020065768e-12
CSNK1D	1.26440391643861e-15	-0.6119064641352	0.766	0.064	3.79321174931582e-12
SPON2	1.46866170852679e-15	-0.537897070683456	0.738	0.046	4.40598512558036e-12
TNRC6B	1.49767092376311e-15	-0.326253404296508	0.72	0.032	4.49301277128933e-12
SLC22A8	1.91568976772005e-15	-0.488246970869488	0.308	0.132	5.74706930316015e-12
TMEM176B	2.06018441955055e-15	-0.828631707311567	0.308	0.161	6.18055325865166e-12
PLS1	2.28704794721717e-15	-0.470813868244452	0.738	0.043	6.86114384165151e-12
DDX18	3.09419887939376e-15	-0.382583880686452	0.748	0.054	9.28259663818127e-12
ACTN4	3.16498637331841e-15	-0.697200940664693	0.879	0.179	9.49495911995523e-12
USP12	6.4766420794135e-15	-0.359535973341518	0.346	0.039	1.94299262382405e-11
ARL4C	7.56349960701266e-15	-0.765467797925773	0.757	0.061	2.2690498821038e-11
CXCR4	1.32210088812989e-14	-0.312321733987125	0.804	0.114	3.96630266438968e-11
SCLT1	1.55839711970003e-14	-0.420387305823591	0.701	0.014	4.6751913591001e-11
EPN2	2.00828837266617e-14	-0.626972904304372	0.579	0.036	6.0248651179985e-11
MCTS1	2.57889855885022e-14	-0.442485951499787	0.308	0.046	7.73669567655066e-11
CEBPD	2.83153161280342e-14	-0.352183530127429	0.682	0.043	8.49459483841027e-11
ARFIP2	3.6526292593682e-14	-0.368218683122475	0.598	0.046	1.09578877781046e-10
LSM12	4.22574731143892e-14	-0.308601618996276	0.421	0.054	1.26772419343168e-10
MGLL	4.65840844490901e-14	0.329087497227233	0.308	0.104	1.3975225334727e-10
S100A11	4.77817479224653e-14	-0.450725794027402	0.841	0.154	1.43345243767396e-10
ZBTB4	5.20648693965211e-14	-0.442543230655796	0.738	0.05	1.56194608189563e-10
IL32	5.5431407217477e-14	-0.582094550531404	0.86	0.179	1.66294221652431e-10
MARK2	6.75105223384329e-14	-0.358476790989264	0.318	0.036	2.02531567015299e-10
KCMF1	6.87411335946429e-14	-0.480889679933034	0.71	0.061	2.06223400783929e-10
SPTBN1	6.98476856227375e-14	-0.56140579255656	0.318	0.086	2.09543056868212e-10
FNBP1	7.10947657711166e-14	-0.413031255999735	0.738	0.05	2.1328429731335e-10
RAB1B	8.09848136483381e-14	-0.512973818687708	0.766	0.082	2.42954440945014e-10
HNRNPA1P48	8.98905097338392e-14	-0.552717907063717	0.505	0.061	2.69671529201518e-10
NEAT1	1.24899193984194e-13	-0.532260164839883	0.991	0.286	3.74697581952583e-10
SUCO	1.29795400713437e-13	-0.677248538486945	0.346	0.046	3.8938620214031e-10
HNRNPA1	1.32246952822221e-13	-0.699993270118436	0.869	0.186	3.96740858466664e-10
ZNF638	1.75426600192575e-13	-0.504751038889711	0.692	0.043	5.26279800577725e-10
ACIN1	2.31271524320413e-13	-0.65689875343346	0.785	0.104	6.93814572961238e-10
TMSB4XP4	2.70017704901847e-13	-0.574016240832859	0.766	0.086	8.1005311470554e-10
PLIN2	3.72571641028038e-13	0.468561333361688	0.318	0.086	1.11771492308411e-09
CLINT1	4.09120463219018e-13	-0.401233204890176	0.327	0.118	1.22736138965705e-09
CAPN1	5.44658249278218e-13	-0.354737907713996	0.346	0.05	1.63397474783465e-09
DNTTIP1	6.38534072887399e-13	-0.329658971674042	0.318	0.018	1.9156022186622e-09
MAP3K2	6.83524723728553e-13	-0.308010452183476	0.71	0.046	2.05057417118566e-09
TMEM245	7.36177886286942e-13	-0.324430044276687	0.505	0.039	2.20853365886083e-09
IMMT	9.12272800230602e-13	-0.447484892983002	0.748	0.071	2.7368184006918e-09
CAST	9.51712016134235e-13	-0.624876079465704	0.804	0.132	2.85513604840271e-09
TFG	9.82541961963642e-13	-0.355437203806003	0.664	0.043	2.94762588589092e-09
TMEM106B	1.28339071655384e-12	-0.477077043848579	0.523	0.071	3.85017214966153e-09
IFI6	1.69410240607603e-12	-0.719389710635692	0.85	0.186	5.0823072182281e-09
BHMT	2.3620204058661e-12	-0.460451929409389	0.336	0.114	7.08606121759829e-09
VDAC2	2.45378264338648e-12	-0.305712054652632	0.533	0.079	7.36134793015945e-09
RPRD1B	2.5152758378525e-12	-0.317455878366451	0.682	0.05	7.54582751355749e-09
HMOX1	2.78920840462999e-12	-0.631769959494978	0.336	0.125	8.36762521388997e-09
AHNAK	2.81065722068399e-12	-0.650434582047786	0.766	0.096	8.43197166205198e-09
YY1	3.12134862679223e-12	-0.307554201533258	0.748	0.079	9.36404588037669e-09
PAIP2B	4.94272778201835e-12	-0.320742908669555	0.318	0.046	1.48281833460551e-08
FNBP4	5.18312288826144e-12	-0.599216843933223	0.308	0.043	1.55493686647843e-08
RBP4	5.24968490118293e-12	-0.352342992154494	0.327	0.039	1.57490547035488e-08
LRP5	6.10880396074729e-12	-0.694636783369957	0.327	0.05	1.83264118822419e-08
IFITM2	6.30413679147074e-12	-1.14594853103094	0.346	0.132	1.89124103744122e-08
METRN	6.44906831502226e-12	-0.478093449048261	0.654	0.057	1.93472049450668e-08
EIF5B	6.47901626369733e-12	-0.578156884311638	0.336	0.093	1.9437048791092e-08
CCND1	6.72133998226808e-12	-0.358014332026869	0.308	0.093	2.01640199468042e-08
DNAJB14	8.53019675516584e-12	-0.67355354362853	0.514	0.046	2.55905902654975e-08
PTAR1	8.7285444356363e-12	-0.629618386281525	0.636	0.05	2.61856333069089e-08
TGM2	8.74799664063125e-12	-0.610942185777169	0.467	0.061	2.62439899218938e-08
KAT6A	1.72190315337338e-11	-0.333542738393361	0.458	0.036	5.16570946012015e-08
GBP2	1.93304860204013e-11	-0.488660057179731	0.729	0.064	5.7991458061204e-08
CXXC5	2.13254835761496e-11	0.343222590405299	0.336	0.082	6.39764507284488e-08
HLA-B	2.53349068104338e-11	-1.05769398230744	0.888	0.221	7.60047204313013e-08
FURIN	2.69880284472956e-11	-0.386668464068876	0.486	0.05	8.09640853418867e-08
CIRBP	2.95053810090509e-11	-0.503125566798509	0.85	0.2	8.85161430271527e-08
MYL12B	3.16465492893091e-11	-0.675931222408793	0.888	0.232	9.49396478679273e-08
TRIM8	3.38217209629566e-11	-0.727191188367412	0.776	0.118	1.0146516288887e-07
MIR1244-2	3.4075133557765e-11	-0.462433595852777	0.804	0.15	1.02225400673295e-07
EEF1D	3.80544421330591e-11	-0.567667109691674	0.888	0.229	1.14163326399177e-07
VAMP2	6.60010213080939e-11	-0.977719538000435	0.813	0.161	1.98003063924282e-07
DECR2	7.12559947438342e-11	0.382167472221317	0.467	0.021	2.13767984231503e-07
DHRS4L2	8.44485276064591e-11	-0.743155156851882	0.738	0.082	2.53345582819377e-07
LGALS3	8.68197751095383e-11	-0.741242185663554	0.729	0.089	2.60459325328615e-07
MMP7	9.45553772947743e-11	-1.16450453725555	0.346	0.068	2.83666131884323e-07
FOSB	9.59845166731313e-11	-0.528373026926493	0.346	0.079	2.87953550019394e-07
RNF14	9.67631752690895e-11	0.35564266849362	0.692	0.043	2.90289525807268e-07
ALDH2	1.11976076729931e-10	-0.374865058581126	0.832	0.189	3.35928230189793e-07
SEC63	1.49119441988226e-10	-0.74303643817396	0.626	0.046	4.47358325964679e-07
EIF5AL1	1.77725489369886e-10	-0.344999403733461	0.346	0.064	5.33176468109658e-07
GABARAPL1	1.91772078418374e-10	-0.367543151381734	0.776	0.136	5.75316235255122e-07
SAT1	2.09220652227908e-10	-0.481944644963762	0.972	0.321	6.27661956683723e-07
CCS	2.19367344775744e-10	-0.328935946859049	0.682	0.029	6.58102034327231e-07
DDX52	3.05368924309471e-10	-0.305235819751109	0.346	0.071	9.16106772928412e-07
CCT7	3.1634004914552e-10	0.413082837501142	0.589	0.032	9.49020147436559e-07
CDKN1A	3.95001010552525e-10	-0.944910496501824	0.336	0.093	1.18500303165757e-06
MTND4P12	4.15085348863979e-10	-0.853610909326558	0.374	0.082	1.24525604659194e-06
TM9SF3	5.01997990198208e-10	-0.305614183060819	0.738	0.093	1.50599397059462e-06
TM7SF2	5.56947427994345e-10	0.320710589056547	0.458	0.025	1.67084228398304e-06
RBPJ	6.1980470338759e-10	-0.487009294212276	0.336	0.071	1.85941411016277e-06
TPD52L2	7.19378596654448e-10	-0.33557525162224	0.402	0.079	2.15813578996335e-06
TAGLN2	8.35463308834399e-10	-0.485330447804289	0.813	0.175	2.5063899265032e-06
HDHD2	9.43420589594896e-10	0.333251065782113	0.336	0.018	2.83026176878469e-06
NDUFA4	1.07885373642339e-09	-0.368109411604225	0.364	0.139	3.23656120927017e-06
TAP1	1.11756457174581e-09	-0.979459635310805	0.449	0.054	3.35269371523743e-06
CCL4L2	1.26083219393398e-09	-0.457036758535999	0.701	0.054	3.78249658180194e-06
AK2	1.28719399482168e-09	-0.304479836354611	0.776	0.143	3.86158198446503e-06
FUCA2	1.31925440792886e-09	-0.333380579740375	0.71	0.064	3.95776322378657e-06
MTRNR2L1	1.32026685345296e-09	-0.753705479082833	0.701	0.054	3.96080056035889e-06
LITAF	1.37462593758186e-09	-0.414303199618455	0.757	0.118	4.12387781274557e-06
MRPL27	1.42337700759794e-09	-0.334627538683306	0.355	0.068	4.27013102279382e-06
PUM1	1.46454969396554e-09	0.306055082765396	0.308	0.064	4.39364908189663e-06
ETFB	1.64885545057669e-09	-0.356345856442533	0.757	0.121	4.94656635173005e-06
RASSF8	2.01603765397813e-09	-0.598711746142347	0.673	0.029	6.0481129619344e-06
JUND	2.09635808331072e-09	-0.681834741185455	0.879	0.254	6.28907424993216e-06
RSL24D1	2.14962159054214e-09	-0.378890953112128	0.701	0.086	6.44886477162641e-06
TTYH3	2.51221076053596e-09	0.49524898849845	0.336	0.018	7.53663228160789e-06
DYNC1H1	2.89060710438497e-09	-0.857904961986251	0.748	0.114	8.67182131315492e-06
PDIA6	2.93702727711011e-09	-0.651850659450091	0.355	0.096	8.81108183133032e-06
UXT	3.88114826996791e-09	-0.835215768970379	0.617	0.064	1.16434448099037e-05
CA12	4.06343027851493e-09	-0.76492004862553	0.383	0.179	1.21902908355448e-05
HMGN1	7.50377179635012e-09	-0.852927390996173	0.729	0.111	2.25113153890504e-05
HACD3	7.70318680638441e-09	-0.308266048053511	0.617	0.061	2.31095604191532e-05
OXSR1	8.37960258665399e-09	-0.592614139233294	0.364	0.061	2.5138807759962e-05
PPA2	8.39517371588583e-09	-0.408462329329364	0.364	0.068	2.51855211476575e-05
KDELR1	8.84179590558072e-09	-0.526761599861792	0.766	0.146	2.65253877167421e-05
WASL	1.01329764245229e-08	-0.553053409496078	0.579	0.068	3.03989292735687e-05
U2SURP	1.6127622686951e-08	-0.308368034256705	0.692	0.057	4.83828680608529e-05
TMEM263	1.63074670599737e-08	-0.355013789185221	0.308	0.032	4.89224011799213e-05
AC100810.1	2.17431680135936e-08	0.494543534861771	0.355	0.021	6.52295040407807e-05
LAPTM4A	2.42204232198811e-08	-0.506871922848688	0.393	0.171	7.26612696596434e-05
GDF15	2.58333686990608e-08	-0.747973242715521	0.701	0.082	7.75001060971823e-05
CD99	2.81023123973867e-08	-0.341198583739395	0.374	0.104	8.43069371921602e-05
PIDD1	4.24917168916542e-08	0.386145501509704	0.318	0.007	0.000127475150674963
GUK1	4.59737293063336e-08	-0.36049719465438	0.514	0.075	0.000137921187919001
TECR	5.21709317635224e-08	-0.394329661371858	0.355	0.054	0.000156512795290567
TRIM28	6.39520385664625e-08	0.374831048875174	0.374	0.061	0.000191856115699388
SP100	6.5289872100319e-08	-0.419094145118197	0.701	0.079	0.000195869616300957
ANPEP	6.80501909684094e-08	-0.66339320918458	0.766	0.154	0.000204150572905228
IVD	7.00909506980627e-08	0.551116067272181	0.374	0.064	0.000210272852094188
HNRNPF	8.10072719051778e-08	-0.524309607137974	0.71	0.089	0.000243021815715533
ARL8A	1.13571264088824e-07	-0.328527020173953	0.701	0.082	0.000340713792266471
PDIA3	1.23475146296538e-07	-0.789718529343624	0.393	0.139	0.000370425438889613
NBR1	1.23860586853737e-07	-0.317132402003302	0.43	0.068	0.000371581760561212
ZRANB2	1.36094514200977e-07	-0.639869523571644	0.383	0.079	0.000408283542602931
SLC17A3	1.52776963744829e-07	-0.460866159247644	0.738	0.132	0.000458330891234487
SAP18	2.39288166126446e-07	-0.402377775134591	0.748	0.146	0.000717864498379339
OSBPL9	2.39702507198484e-07	-0.478417615443257	0.374	0.05	0.000719107521595453
DEFB1	2.52058629275844e-07	-0.744951442235993	0.346	0.079	0.000756175887827532
HINT1	2.54000808614581e-07	-0.31681292777256	0.757	0.161	0.000762002425843743
AC008038.1	2.87024720849525e-07	-0.369119215294188	0.411	0.189	0.000861074162548576
SMIM14	2.97518207974091e-07	-0.422861221614532	0.72	0.111	0.000892554623922274
RACK1	3.20845756478721e-07	-0.612359854723678	0.822	0.221	0.000962537269436163
BRI3	3.94435973885463e-07	-0.913169483868455	0.766	0.164	0.00118330792165639
CCDC92	4.01499182796397e-07	-0.483165269060958	0.636	0.046	0.00120449754838919
TPM4	4.65044051839234e-07	-0.620242780592877	0.701	0.089	0.0013951321555177
ARFGAP3	4.67597105692528e-07	-0.320184046414836	0.598	0.064	0.00140279131707758
BCLAF1	8.37289786595048e-07	-0.371329418395111	0.393	0.079	0.00251186935978514
AC090114.1	8.39805706595562e-07	-0.46499567046524	0.71	0.107	0.00251941711978669
FBP1	1.55999249232831e-06	-0.374707390625181	0.411	0.15	0.00467997747698493
NDRG1	1.5860990750783e-06	-0.319660109175341	0.411	0.154	0.00475829722523491
POU2F2	1.63279156822903e-06	-0.315248723513315	0.383	0.029	0.0048983747046871
ENTPD5	2.02250301869295e-06	-0.371212845204996	0.393	0.061	0.00606750905607884
BSG	2.28044007989744e-06	-0.58760448076955	0.411	0.114	0.00684132023969232
CYBB	2.3597816741352e-06	-0.40298819360034	0.654	0.043	0.00707934502240561
ATP5PD	2.87078809730798e-06	-0.558228027128891	0.729	0.139	0.00861236429192395
CWC25	3.12543588853689e-06	0.684028318806561	0.393	0.068	0.00937630766561067
UBC	4.3599398533357e-06	-0.922879725642292	0.467	0.268	0.0130798195600071
JUNB	5.23377682821386e-06	-0.426864241672245	0.421	0.15	0.0157013304846416
HSPA1A	5.74761880502833e-06	-0.342149877685535	0.701	0.111	0.017242856415085
ENSA	6.12230158141428e-06	-0.618795438625112	0.421	0.146	0.0183669047442428
RAB10	6.58140325388875e-06	-0.563492441832201	0.673	0.082	0.0197442097616663
CD46	6.70133970677471e-06	-0.329616817585039	0.57	0.046	0.0201040191203241
SNORD3A	7.09742427652935e-06	-0.755282366858675	0.729	0.146	0.0212922728295881
ATM	8.70033599162639e-06	0.330232019989816	0.393	0.029	0.0261010079748792
PARVB	9.98713225538875e-06	-0.334988665231051	0.393	0.025	0.0299613967661663
SEC11C	1.18575580460892e-05	-0.491208784379882	0.664	0.068	0.0355726741382677
SPP1	1.25964996325983e-05	-0.842680401889353	0.85	0.286	0.0377894988977948
SBDS	1.62316933752064e-05	-0.707715502337726	0.421	0.111	0.0486950801256193
GNLY	1.7450204063933e-05	-0.83173685227139	0.645	0.046	0.0523506121917991
CLU	1.80309478333493e-05	-0.819252094106811	0.804	0.239	0.0540928435000478
G6PC	1.89914825433869e-05	-0.322295019880882	0.327	0.021	0.0569744476301608
N4BP2L2	2.17763486980207e-05	-0.778938551757314	0.421	0.1	0.0653290460940621
TSC22D3	2.79290096397682e-05	-0.444403275832643	0.421	0.1	0.0837870289193047
SET	2.94380738065393e-05	-0.700335925609557	0.43	0.129	0.0883142214196179
UBE2D2	3.11709441950792e-05	-0.357811259196379	0.645	0.064	0.0935128325852377
FAM32A	3.11834979126981e-05	0.321815362876871	0.411	0.071	0.0935504937380943
CXCR2	3.36216771311938e-05	-0.32203880424121	0.393	0.014	0.100865031393581
PSME1	3.49393939926307e-05	-1.08336012137974	0.71	0.136	0.104818181977892
YBX1	3.52647942000505e-05	-0.314002900777039	0.72	0.15	0.105794382600151
USP3	3.67010183293503e-05	-0.404758668642712	0.327	0.039	0.110103054988051
UBE2K	4.14103445375629e-05	0.384859480467575	0.374	0.064	0.124231033612689
ATP1B3	5.23787611355002e-05	-0.311677779947722	0.57	0.043	0.157136283406501
HSPA5	7.6194375420344e-05	-0.622474655233205	0.701	0.132	0.228583126261032
GDI2	7.98881922036452e-05	-0.468608723696442	0.682	0.111	0.239664576610936
HHLA2	8.51734861824886e-05	0.411934942385209	0.402	0.029	0.255520458547466
MAPK1IP1L	8.88605161499734e-05	-0.480273728931991	0.664	0.086	0.26658154844992
CHMP3	8.90456678261412e-05	-0.934782581854006	0.673	0.1	0.267137003478424
SYAP1	0.00011508873317223	0.567064805601947	0.626	0.054	0.345266199516691
ATF3	0.000132576415136176	-0.682610481398493	0.626	0.079	0.397729245408528
LRRFIP2	0.000133157535795632	-0.62014413039001	0.411	0.068	0.399472607386897
JUP	0.000145017567773235	-0.671480412329547	0.579	0.079	0.435052703319706
SLC22A18AS	0.000150486396622391	-0.721330105108791	0.327	0.029	0.451459189867173
WTAP	0.00016013334576247	0.410555901342818	0.421	0.061	0.480400037287409
SOD2	0.000177476152160977	-0.967921362444077	0.477	0.207	0.532428456482931
CFL1	0.000208361082394031	-0.766865827275733	0.514	0.275	0.625083247182092
ACTB	0.000273967705289849	-0.917258853886991	0.617	0.429	0.821903115869547
YPEL3	0.000374342526378811	-0.878152183706256	0.654	0.089	1
LINC01781	0.000426498560965284	0.451253025165481	0.598	0.011	1
PTMS	0.000450914296451175	-0.571551582230237	0.757	0.229	1
EZR	0.00055199136360993	-0.446517183655558	0.486	0.225	1
GATM	0.000660826558704213	-0.483656568597614	0.495	0.239	1
TBX2	0.000707516356054185	-0.380339010098436	0.327	0.032	1
SDC4	0.000713526790949051	-0.312432990289407	0.673	0.121	1
HNRNPC	0.000808053741466502	-0.601332493856239	0.486	0.196	1
AIF1L	0.000811762537111749	-0.602196293775353	0.458	0.139	1
PDP2	0.000832099851191375	-0.508137829458405	0.393	0.032	1
DHTKD1	0.000856025328880532	-0.631437101189546	0.682	0.143	1
ARPC4	0.00113633016222684	-0.932405015137007	0.664	0.114	1
SERPINB1	0.00125537448302863	-0.476354630447659	0.664	0.114	1
GSTO1	0.00148133972302701	-0.394575696958203	0.654	0.107	1
CD151	0.00150066374588827	-0.52858937953902	0.607	0.1	1
HOMER3	0.00159616310872596	-0.58518162408487	0.439	0.061	1
COX7A2	0.00171512316522538	-0.434602241416083	0.617	0.096	1
MTATP6P1	0.00185945561779656	-0.869932377926526	0.991	0.457	1
IFT57	0.00186475384173385	0.608856817604199	0.551	0.054	1
MORF4L2	0.00192217052055691	-0.49671125739958	0.458	0.104	1
TCEAL4	0.00208618523140334	0.399780562757193	0.439	0.068	1
SYNCRIP	0.00222186079178209	-0.333219943286902	0.458	0.1	1
EIF3E	0.00270975688047495	0.411006876191949	0.439	0.089	1
TOM1L1	0.00435617883384804	0.484646420821035	0.449	0.064	1
NDUFB5	0.00509208681510837	-0.373275085579675	0.617	0.068	1
TYSND1	0.00538553407263117	0.412098836197315	0.402	0.014	1
MAOA	0.00581697630405966	-0.342309473237048	0.636	0.1	1
MT1E	0.00592806149778513	-0.535939802484494	0.495	0.182	1
ANXA5	0.00668242398433701	-0.725913408041629	0.486	0.143	1
CD74	0.00669636433381918	-0.893034924809711	0.766	0.268	1
CDC42SE2	0.00787486559779858	0.901846553593322	0.607	0.061	1
CPM	0.0089622088429547	-0.489698550529582	0.617	0.075	1
TEAD1	0.0109171655630374	-0.512621218612454	0.495	0.064	1
CCL5	0.0120986655758496	0.311158436335015	0.579	0.046	1
AHSA1	0.0121504147830785	0.315885735058167	0.458	0.061	1
ZBTB25	0.0127128308710802	-0.350228809936623	0.551	0.018	1
ATP6V0E1	0.0135135955917789	-0.749042664047982	0.495	0.146	1
ANKFY1	0.0148249344605014	1.15547464421355	0.551	0.036	1
CTNND1	0.0156598183642148	-0.484295866864122	0.598	0.086	1
YWHAZ	0.0167319720264148	-0.48257531640001	0.505	0.161	1
MYO1F	0.0171265580000667	-0.678262840934744	0.598	0.057	1
HDGF	0.0178131735532048	-0.648142669810943	0.664	0.161	1
PTMA	0.0187655613962089	-0.710205049072842	0.579	0.307	1
PAK2	0.0198189424765953	-0.418886498831369	0.477	0.096	1
PCK1	0.0207592668619015	-0.47287097634683	0.757	0.289	1
TMSB4X	0.0248359389429692	-1.14018159967045	0.85	0.357	1
ATP1A1	0.0256983208223313	-0.36641199980701	0.495	0.132	1
LRPPRC	0.0268724243913365	-0.498446245012345	0.579	0.082	1
RHOB	0.0297861816072797	-0.587181848072592	0.505	0.15	1
DDX3X	0.0298201340829526	-0.450482454936564	0.645	0.136	1
EBLN3P	0.0299205078609333	0.328024701892051	0.579	0.039	1
AKAP12	0.0307337122652313	-0.860115652291077	0.598	0.068	1
NDUFB2	0.0307914905989822	-0.387025800550872	0.523	0.2	1
DYNC1LI1	0.0340751222785045	-0.510386850040088	0.411	0.039	1
CXCL8	0.0393233011692275	-0.947334409408768	0.551	0.239	1
ATP5ME	0.0458996303847077	-0.41730152403248	0.645	0.154	1
SESTD1	0.0475627586540427	0.378582097666808	0.421	0.032	1
KHK	0.0476976946908672	-0.497019680850772	0.607	0.093	1
TCAF1	0.0516838219793437	1.19312624630498	0.514	0.036	1
CPVL	0.0528379990424465	-0.586810362721657	0.374	0.054	1
TMEM176A	0.0560494084117113	-0.528870003666827	0.645	0.154	1
CREB3	0.0567060225446587	0.337568309335092	0.486	0.032	1
BASP1	0.0592760118777306	-0.318942259591522	0.579	0.05	1
CLTC	0.060198043011883	-0.617866627495586	0.645	0.157	1
MME	0.0605188602333188	-0.400209960302974	0.598	0.082	1
LAMP1	0.0671287023145449	-0.392070792322098	0.514	0.157	1
RTN4	0.0685371857812029	-0.871513807380395	0.664	0.179	1
IL1B	0.0694663955916658	-1.15360944406697	0.598	0.082	1
MBP	0.103061714684379	-0.576111978782035	0.486	0.064	1
FABP3	0.111967168303816	0.768436671241497	0.579	0.068	1
ZZEF1	0.114589246137356	0.422844246890756	0.542	0.011	1
NT5C2	0.117987248546638	-0.409699223403825	0.486	0.061	1
RNF152	0.118651961734264	-0.592587264654396	0.607	0.111	1
MCRIP2	0.127808170479904	-0.348741335498097	0.542	0.054	1
CALR	0.131780353463012	-0.538227379372928	0.542	0.179	1
DNAJC5	0.133603115906457	0.664672852701319	0.57	0.054	1
NUDT3	0.136895847109832	-0.728553000929245	0.486	0.057	1
CSDE1	0.138668571227827	-0.451127246419177	0.682	0.236	1
ATG7	0.15432499822711	-0.308478436313308	0.505	0.011	1
SPATS2	0.159020728271723	0.318641286856076	0.43	0.018	1
C1D	0.162268159628751	0.412985010987298	0.449	0.039	1
GNAS	0.16731968204217	-0.487177221330506	0.636	0.164	1
PEA15	0.173183429155654	-0.564276565362222	0.57	0.082	1
YWHAE	0.17370693120643	-0.33413988105626	0.57	0.236	1
COX19	0.181674287492825	0.470089447530557	0.449	0.025	1
MTCO1P12	0.186179185742799	-0.378933708618812	0.981	0.611	1
IQGAP1	0.194016838336386	-0.661238334971289	0.598	0.107	1
MTX2	0.199829148007938	0.511138054349851	0.477	0.025	1
UBE2H	0.22572376252687	-0.513227175691598	0.598	0.114	1
GK	0.242550768966782	-0.926147524040753	0.505	0.075	1
PHF11	0.245746045591022	-0.464794915921378	0.355	0.046	1
SELENOK	0.247157527230673	-0.480344099784974	0.505	0.079	1
EIF5A	0.251161892735654	-0.542066230879152	0.523	0.114	1
S100A8	0.261018244554495	-0.857070574559106	0.579	0.229	1
SRRM2	0.261594635864145	-0.745341797402984	0.598	0.118	1
ARF6	0.265280335288339	-0.304152510268267	0.505	0.075	1
ATP6V1B2	0.266301075777464	-0.548843938444093	0.551	0.179	1
UGCG	0.271695308345424	-0.557618822346808	0.458	0.096	1
CCT8	0.289498018235799	0.654479117278763	0.542	0.054	1
TCEAL8	0.309473468735922	-0.525402234013214	0.551	0.054	1
CLASP2	0.355607311345996	0.325172173517567	0.495	0.018	1
FKBP1A	0.357714477869538	-0.646556047398133	0.551	0.154	1
EIF4EBP2	0.369563946768667	-0.358884984226363	0.589	0.129	1
DCXR	0.376567457485058	-0.398425996241091	0.57	0.218	1
VPS13C	0.415508802608805	0.365531910043976	0.486	0.036	1
CD63	0.417464268783626	-0.93264399525631	0.645	0.2	1
TMEM106C	0.430158376215268	0.502247503669812	0.551	0.057	1
NFIX	0.44280963085258	0.300703208768162	0.533	0.025	1
PPP1R12A	0.443195418918798	-0.811277073310445	0.477	0.079	1
RBL2	0.46746686984109	0.445630341318335	0.495	0.032	1
GRIPAP1	0.469513956927659	-0.359124890195207	0.533	0.043	1
IFITM3	0.484706690560244	-0.610262618915286	0.505	0.093	1
FTH1P10	0.49618509191145	-0.386845493320939	0.654	0.336	1
TRIM33	0.504372705097341	0.359749308605881	0.542	0.046	1
CXorf38	0.507222991821282	-0.433465818667073	0.308	0.021	1
CST3	0.515924347031737	-0.31617294751224	0.589	0.129	1
SNHG6	0.54037186120781	-0.571331020562462	0.523	0.079	1
B2M	0.557898145600926	-0.759735485077767	0.738	0.407	1
MT2A	0.568036491605236	-1.22987570036496	0.673	0.268	1
DNAJA1	0.584083293784773	-0.358765602198103	0.542	0.114	1
SLC4A4	0.584692908499214	-0.49743108847436	0.589	0.207	1
SUMO2	0.600438351062194	-0.384548289224352	0.523	0.086	1
MALAT1	0.602859836506884	-0.88841005473467	1	0.593	1
GRPEL1	0.608829074820321	0.368580128882492	0.308	0.036	1
IGFBP7	0.610480719972868	-1.05784266715189	0.561	0.143	1
RAB5B	0.666506308939685	-0.703539202617071	0.542	0.107	1
TPM3	0.68463910267508	-0.473208261309092	0.598	0.157	1
SF3B2	0.695955023683138	-0.366259019943489	0.561	0.096	1
COLEC11	0.705676800820831	-0.323030385181992	0.458	0.018	1
CSTB	0.720131320013081	-0.405012082110007	0.57	0.154	1
VAPA	0.723535428787135	-0.408302082505991	0.57	0.118	1
ALDOB	0.745087180906844	-0.379608012263518	0.944	0.614	1
SCD	0.780272309313707	-0.372937863312135	0.495	0.032	1
CTSB	0.82536858798372	-0.341961066202598	0.72	0.432	1
RNASEH2B	0.84465557951246	-0.729762693454275	0.495	0.018	1
ODC1	0.857867436069546	-0.380494800084286	0.533	0.075	1
AL022718.1	0.876236099463723	-0.618496664132039	0.57	0.139	1
HERPUD1	0.878177130167266	-0.369761522509877	0.561	0.114	1
GLS	0.882438141584946	-0.427088679296927	0.598	0.214	1
ACTG1	0.896787898059726	-0.403447695610806	0.645	0.261	1
IFNGR2	0.926532554906623	-0.665864255509043	0.542	0.086	1
AC109326.1	0.930855776626508	-0.66988114378987	0.514	0.032	1
