# Supplementary material for: Proximal tubule cells in blood and urine as potential biomarkers for kidney disease biopsy
Source: PeerJ. 2023 Dec 6;11:e16499. doi: 10.7717/peerj.16499 (PMC10710128; doi:10.7717/peerj.16499)
Supplement: Supplemental Information 1 [file peerj-11-16499-s001.zip › Supplementary Materials/Supplemental Tables/Supplemental Table 10.csv]

	p_val	avg_logFC	pct.1	pct.2	p_val_adj	States	gene
PCBP2	6.78223672496187e-24	0.128350357569761	0.1	0.495	1.19991332138025e-19	1	PCBP2
UBA52	7.1612328797223e-23	0.082964551536286	0.111	0.508	1.26696532108047e-18	1	UBA52
GLS	2.97604485649711e-22	0.0201368161948179	0.077	0.422	5.26521856011469e-18	1	GLS
TPM3	3.79696769098618e-22	0.0107189730474051	0.041	0.333	6.71759523889275e-18	1	TPM3
GNAS	2.96009129618246e-21	0.0507025524062279	0.051	0.349	5.23699352120601e-17	1	GNAS
HMGB1	3.30903970811413e-21	0.0818687593801277	0.044	0.33	5.85435305159551e-17	1	HMGB1
PRDX1	5.24649764948022e-21	0.0147435546631822	0.082	0.419	9.28210364146041e-17	1	PRDX1
DDX5	5.42151794510127e-21	0.0638012705388793	0.069	0.39	9.59174954847316e-17	1	DDX5
H3F3B	9.17758765625235e-21	0.121961125261439	0.077	0.406	1.62369880814417e-16	1	H3F3B
JUND	1.34934146445388e-20	0.186470680254337	0.105	0.47	2.3872549189118e-16	1	JUND
GPX4	2.46544567444248e-20	0.127259517113306	0.039	0.308	4.36186648722363e-16	1	GPX4
ATP5MC2	2.4735412994192e-20	0.227970542007632	0.057	0.352	4.37618926693245e-16	1	ATP5MC2
DDX17	7.39106670240578e-20	0.146352044250005	0.067	0.371	1.30762752098963e-15	1	DDX17
UQCRB	7.88035138756083e-20	0.179325189492173	0.108	0.467	1.39419176748726e-15	1	UQCRB
YWHAZ	1.03668520630291e-19	0.237497062653689	0.057	0.346	1.8341034669911e-15	1	YWHAZ
RAC1	1.95297576502749e-19	0.332678060399997	0.085	0.41	3.45520472348663e-15	1	RAC1
SEPTIN2	3.41503009430879e-19	0.148706420925797	0.039	0.295	6.04187124285112e-15	1	SEPTIN2
RAB2A	4.31834766849925e-19	0.300383611760689	0.018	0.241	7.64002069510888e-15	1	RAB2A
CAMK2N1	8.00147923042534e-19	0.0201491190205028	0.08	0.387	1.41562170544685e-14	1	CAMK2N1
ATP5F1C	1.16533566894089e-18	0.149625145883482	0.026	0.257	2.06171186549022e-14	1	ATP5F1C
PTP4A2	1.40571501595552e-18	0.147355378680191	0.046	0.308	2.48699100622851e-14	1	PTP4A2
PABPC1	1.49332361295829e-18	0.0965351092004378	0.123	0.483	2.64198813604581e-14	1	PABPC1
KDELR1	1.49410708892467e-18	0.322712638176819	0.044	0.302	2.64337426172553e-14	1	KDELR1
HLA-E	1.75705411452515e-18	0.0555212123589177	0.077	0.378	3.10858013941789e-14	1	HLA-E
ACO2	2.20995219250124e-18	0.245989279493954	0.093	0.413	3.90984741897319e-14	1	ACO2
PRR13	2.73500993337704e-18	0.0384587786523285	0.046	0.305	4.83877957413065e-14	1	PRR13
CDC42	3.02892992947275e-18	0.0587677426368169	0.09	0.406	5.3587828312232e-14	1	CDC42
ACTR2	3.05866806541833e-18	0.0569298477222377	0.041	0.292	5.41139554133811e-14	1	ACTR2
H3F3A	3.86384146766493e-18	0.20831942364147	0.1	0.429	6.8359083245928e-14	1	H3F3A
SSB	4.28551795148123e-18	0.0893708617419213	0.021	0.238	7.5819383597606e-14	1	SSB
HINT1	4.50434809473461e-18	0.061520352292155	0.059	0.333	7.96909264920447e-14	1	HINT1
ATP1A1	5.16681184096324e-18	0.0294947962148513	0.026	0.251	9.14112350903217e-14	1	ATP1A1
AIF1L	5.36419384991208e-18	0.11187583971519	0.028	0.257	9.49033175926445e-14	1	AIF1L
GABARAPL1	5.41406192742673e-18	0.0771065068860091	0.036	0.276	9.57855836200337e-14	1	GABARAPL1
SUCLG1	6.24007504674669e-18	0.123080655919055	0.098	0.419	1.10399407727042e-13	1	SUCLG1
VAMP2	1.06978276125178e-17	0.0186167157114239	0.041	0.286	1.89265966120665e-13	1	VAMP2
ARPC2	1.22465811091309e-17	0.20024001879379	0.072	0.359	2.16666512982745e-13	1	ARPC2
PRKAR1A	2.21587296034146e-17	0.0496960711492911	0.039	0.276	3.92032244143611e-13	1	PRKAR1A
SNX3	2.35808793267097e-17	0.437279179544705	0.031	0.257	4.17192917048148e-13	1	SNX3
KIAA1191	3.20117534719668e-17	0.187045266472332	0.051	0.305	5.66351942426036e-13	1	KIAA1191
ATP5MPL	3.24995886670246e-17	0.299136281449339	0.059	0.324	5.74982722697e-13	1	ATP5MPL
DYNLL2	4.4414483623901e-17	0.203685580310276	0.069	0.346	7.85781044274057e-13	1	DYNLL2
ENSA	4.53168724792283e-17	0.355248745593003	0.041	0.279	8.01746107902508e-13	1	ENSA
POMP	4.63830833908769e-17	0.0141807361968962	0.033	0.26	8.20609511351394e-13	1	POMP
BZW1	6.51750337860219e-17	0.0263102502311465	0.018	0.219	1.1530766977423e-12	1	BZW1
HP1BP3	8.33925932149267e-17	0.0647762044937172	0.028	0.244	1.47538175915848e-12	1	HP1BP3
MYL12A	8.68923030696056e-17	0.0538307005638323	0.039	0.27	1.53729862590746e-12	1	MYL12A
HNRNPUL1	9.73571616674874e-17	0.186650763053387	0.013	0.203	1.72244290422119e-12	1	HNRNPUL1
LAMP1	9.89389599981474e-17	0.103043658265617	0.059	0.317	1.75042808028722e-12	1	LAMP1
ATP5MD	1.56006803649668e-16	0.0318918550960805	0.023	0.229	2.76007237016993e-12	1	ATP5MD
RBM8A	1.65789336372325e-16	0.0355299734816059	0.026	0.235	2.93314493909917e-12	1	RBM8A
SNHG5	1.7866118707786e-16	0.170189918530009	0.041	0.273	3.1608737217815e-12	1	SNHG5
PSME1	1.84137183378201e-16	0.232673634820514	0.036	0.26	3.25775504832714e-12	1	PSME1
PFDN5	1.89536477350599e-16	0.31494642795758	0.067	0.333	3.3532793572868e-12	1	PFDN5
MORF4L1	2.32376089688776e-16	0.232044788410221	0.059	0.314	4.11119777877383e-12	1	MORF4L1
RIDA	2.47598403282403e-16	0.0792101049713394	0.075	0.346	4.38051095087227e-12	1	RIDA
SQSTM1	2.56184488432472e-16	0.0327180252420991	0.054	0.302	4.53241596934729e-12	1	SQSTM1
ANP32B	2.60622887747134e-16	0.167065730042748	0.067	0.33	4.61094013002229e-12	1	ANP32B
BRI3	2.82648796087606e-16	0.229542038857225	0.049	0.289	5.00062250038192e-12	1	BRI3
MAN1A2	3.24285837427471e-16	0.0124775016182967	0.036	0.257	5.73726503576681e-12	1	MAN1A2
HNRNPH1	3.31461668092974e-16	0.33195917168611	0.064	0.324	5.8642198319009e-12	1	HNRNPH1
SUCLG2	4.65451820114629e-16	0.198246376526411	0.111	0.425	8.23477360146801e-12	1	SUCLG2
DYNC1H1	5.72820426646371e-16	0.193815535140602	0.021	0.216	1.01343389882276e-11	1	DYNC1H1
HMGN2	5.91886469188201e-16	0.0142536826594715	0.023	0.222	1.04716554128776e-11	1	HMGN2
RAB11B	6.25868827331278e-16	0.0219607169395133	0.023	0.222	1.1072871293145e-11	1	RAB11B
SON	6.65015997223603e-16	0.144386285872888	0.041	0.267	1.176546302288e-11	1	SON
PTGES3	6.65753158135233e-16	0.333330765423266	0.036	0.254	1.17785048737285e-11	1	PTGES3
C11orf58	6.67413229924981e-16	0.0445368563750848	0.033	0.248	1.18078748638328e-11	1	C11orf58
SERP1	6.77057427187262e-16	0.191581972329476	0.026	0.229	1.1978500001797e-11	1	SERP1
COTL1	8.96723486693012e-16	0.249219689427115	0.075	0.343	1.58648319265728e-11	1	COTL1
ZNHIT1	1.07242768419103e-15	0.182097458586355	0.046	0.276	1.89733905887078e-11	1	ZNHIT1
AK2	1.15258654663229e-15	0.0155137458898078	0.044	0.27	2.03915611830185e-11	1	AK2
TBCA	1.30062202831501e-15	0.128822665166539	0.036	0.251	2.30106049249491e-11	1	TBCA
CD99	1.3115603648746e-15	0.20716803375147	0.026	0.225	2.32041259753614e-11	1	CD99
SSU72	1.34826004951486e-15	0.257770064380694	0.036	0.251	2.38534167960169e-11	1	SSU72
SBDS	1.35252509844702e-15	0.223658360492641	0.031	0.238	2.39288740417247e-11	1	SBDS
ACTR3	1.37415072144098e-15	0.0880426136914296	0.031	0.238	2.43114745637339e-11	1	ACTR3
APOL6	1.65548252863258e-15	0.239042263025507	0.013	0.19	2.92887968965675e-11	1	APOL6
SH3BGRL3	1.76915390155353e-15	0.307793331558624	0.085	0.362	3.1299870826285e-11	1	SH3BGRL3
NCL	1.90291539173552e-15	0.307112541596959	0.113	0.422	3.36663791105848e-11	1	NCL
QDPR	2.57900536269206e-15	0.0671316594017815	0.039	0.254	4.56277628767479e-11	1	QDPR
OST4	2.62391232697366e-15	0.0436071027125295	0.028	0.229	4.6422256888818e-11	1	OST4
PSMB7	2.74480239658837e-15	0.028034261211425	0.031	0.235	4.85610440004414e-11	1	PSMB7
APLP2	3.09143122364456e-15	0.0198977189352239	0.054	0.289	5.46936012087196e-11	1	APLP2
RHOQ	3.79247843537227e-15	0.360357731915369	0.015	0.194	6.70965284786062e-11	1	RHOQ
HSP90AA1	4.49130700335352e-15	0.0322207426754044	0.26	0.698	7.94602035033304e-11	1	HSP90AA1
ATP6AP1	4.81347930723559e-15	0.0108962437231512	0.023	0.213	8.51600759036121e-11	1	ATP6AP1
NCOA4	4.82222177684169e-15	0.222157388873694	0.036	0.244	8.53147476758832e-11	1	NCOA4
SUMO2	4.97506552699113e-15	0.168769623916357	0.023	0.213	8.80188593035271e-11	1	SUMO2
PHB	5.33842475939763e-15	0.363508243787118	0.028	0.225	9.44474108432629e-11	1	PHB
CRYAB	6.05402853235821e-15	0.0396859131796377	0.147	0.486	1.07107872794482e-10	1	CRYAB
TMEM219	7.2527545336284e-15	0.0524950746657118	0.044	0.26	1.28315733208954e-10	1	TMEM219
RBM25	8.19168139541189e-15	0.103588313779752	0.044	0.26	1.44927227247627e-10	1	RBM25
SRSF11	8.44122427738359e-15	0.0494037235483329	0.036	0.241	1.49342139915471e-10	1	SRSF11
FKBP1A	8.76870116776727e-15	0.148230525895267	0.044	0.26	1.55135861060139e-10	1	FKBP1A
FUS	8.85934861249699e-15	0.223154929888004	0.041	0.254	1.56739595652297e-10	1	FUS
EIF3K	9.09434997261123e-15	0.198936954106736	0.039	0.248	1.60897239715438e-10	1	EIF3K
RAD21	9.22970304991184e-15	0.126024163413975	0.021	0.203	1.6329190635904e-10	1	RAD21
DNPH1	9.2605602244389e-15	0.146327818181242	0.041	0.254	1.63837831490773e-10	1	DNPH1
KLF6	1.01374879984492e-14	0.368021652391064	0.123	0.435	1.79352437668562e-10	1	KLF6
ATP5MF	1.10450603050573e-14	0.152918632053527	0.051	0.276	1.95409206917074e-10	1	ATP5MF
RAB29	1.18169976270114e-14	0.094906856708131	0.049	0.27	2.09066322017086e-10	1	RAB29
AL355032.1	1.69513273792375e-14	0.0702075117610387	0.018	0.194	2.9990288399347e-10	1	AL355032.1
MAOB	1.89204409832789e-14	0.147626224596551	0.026	0.213	3.3474044187617e-10	1	MAOB
PEPD	1.95515529081976e-14	0.070240977750847	0.095	0.368	3.45906074051831e-10	1	PEPD
ARPC5	1.99157321861515e-14	0.154320583060977	0.028	0.219	3.52349133837392e-10	1	ARPC5
SRRM2	2.50149940134948e-14	0.17634472100025	0.046	0.26	4.4256527408675e-10	1	SRRM2
TAX1BP1	2.86187497787876e-14	0.205744100009312	0.041	0.248	5.0632292108631e-10	1	TAX1BP1
GNPDA1	2.90402905797949e-14	0.0525574704020169	0.041	0.248	5.13780820937731e-10	1	GNPDA1
LENG8	2.90641056826474e-14	0.175645971386727	0.044	0.254	5.14202157737397e-10	1	LENG8
TALDO1	3.02681444013898e-14	0.115360287737764	0.041	0.248	5.35504010749389e-10	1	TALDO1
EIF2AK1	3.09009233153627e-14	0.0105184883352585	0.015	0.184	5.46699135295397e-10	1	EIF2AK1
SEC31A	3.32784353109361e-14	0.0650167900348038	0.018	0.19	5.88762077521082e-10	1	SEC31A
NDUFB4	3.34667836072804e-14	0.0325535362807923	0.018	0.19	5.92094335580005e-10	1	NDUFB4
SPATS2L	3.387885177675e-14	0.148440406257368	0.036	0.235	5.99384645634262e-10	1	SPATS2L
NDUFA2	3.55594129457476e-14	0.031522043159659	0.033	0.229	6.29117133836166e-10	1	NDUFA2
COX7A2	3.69077533483619e-14	0.120197346761071	0.031	0.222	6.52971972239219e-10	1	COX7A2
RTF2	3.69890669512026e-14	0.0645573433268312	0.023	0.203	6.54410572500676e-10	1	RTF2
TCF25	3.70029353012308e-14	0.186374790950757	0.031	0.222	6.54655931349375e-10	1	TCF25
MRPL20	3.7179866298597e-14	0.0356793167614693	0.026	0.21	6.57786194554778e-10	1	MRPL20
HNRNPL	3.75958573225211e-14	0.143489113357683	0.023	0.203	6.65145907750043e-10	1	HNRNPL
GSTK1	3.77731313176919e-14	0.268641055245598	0.031	0.222	6.68282239272604e-10	1	GSTK1
GDI2	3.78866487720999e-14	0.149952638387635	0.033	0.229	6.70290590075991e-10	1	GDI2
EIF3H	3.85918671423998e-14	0.134795573075643	0.026	0.21	6.82767313483337e-10	1	EIF3H
RAB5B	3.8797772343741e-14	0.157165665749615	0.026	0.21	6.86410188305465e-10	1	RAB5B
IRF2BP2	5.44088300906178e-14	0.0834922518255952	0.013	0.175	9.6260102196321e-10	1	IRF2BP2
AGMAT	5.80637901593075e-14	0.0652626431491261	0.147	0.47	1.02726457549847e-09	1	AGMAT
COX5A	6.02824609545581e-14	0.181480397892406	0.041	0.244	1.06651729920804e-09	1	COX5A
GPX1	6.32686439943472e-14	0.148716322214032	0.041	0.244	1.11934884954799e-09	1	GPX1
PRDX3	6.87079755267105e-14	0.119404262399193	0.036	0.232	1.21558150301856e-09	1	PRDX3
HPD	7.10315834157203e-14	0.027714024144696	0.154	0.483	1.25669077379092e-09	1	HPD
TMED2	7.10921745100931e-14	0.0232847284815411	0.021	0.194	1.25776275143257e-09	1	TMED2
TKT	7.28737694331234e-14	0.0564333858343338	0.023	0.2	1.28928272881082e-09	1	TKT
ATRX	7.36364256257209e-14	0.194551750865445	0.026	0.206	1.30277564217025e-09	1	ATRX
PNP	7.66471989220172e-14	0.373231028668788	0.028	0.213	1.35604224332833e-09	1	PNP
CALM3	9.08359699746617e-14	0.506443123290948	0.049	0.26	1.60706998079171e-09	1	CALM3
MATR3	1.01136724208452e-13	0.553430240613418	0.046	0.254	1.78931092469593e-09	1	MATR3
METAP2	1.26489231388369e-13	0.204135942084533	0.033	0.222	2.23784748172302e-09	1	METAP2
PDLIM5	1.31711124859347e-13	0.145371535326334	0.018	0.184	2.33023322101157e-09	1	PDLIM5
PSAP	1.36130923715481e-13	0.100192544024886	0.167	0.502	2.40842830237429e-09	1	PSAP
SP100	1.36510038674678e-13	0.134503805553728	0.026	0.203	2.41513560423241e-09	1	SP100
SCAF11	1.4045760266722e-13	0.281786380970743	0.021	0.19	2.48497590638846e-09	1	SCAF11
UQCR10	1.41640435353059e-13	0.0843120742145844	0.026	0.203	2.50590258226631e-09	1	UQCR10
MSRB1	1.44730616110303e-13	0.238943541569052	0.023	0.197	2.56057406022349e-09	1	MSRB1
MTPN	1.48172251018155e-13	0.230818022970842	0.028	0.21	2.6214634650132e-09	1	MTPN
CAST	1.73310029864517e-13	0.283976468033057	0.049	0.257	3.06620104836304e-09	1	CAST
CES2	1.74534241604606e-13	0.343386776572044	0.08	0.324	3.08785980246868e-09	1	CES2
AC016739.1	2.16587380606957e-13	0.204481681474532	0.013	0.168	3.83186393769829e-09	1	AC016739.1
WWC1	2.36821105272002e-13	0.0782351183497694	0.015	0.175	4.18983899447225e-09	1	WWC1
RHOC	2.58157411077197e-13	0.0549050657023218	0.018	0.181	4.56732091677777e-09	1	RHOC
LRRFIP1	2.66800881402182e-13	0.0873446553901562	0.031	0.213	4.7202411937674e-09	1	LRRFIP1
NDUFB8	2.73780478315326e-13	0.157563943244865	0.021	0.187	4.84372422235475e-09	1	NDUFB8
PAIP2	2.73916758135076e-13	0.0864944964149859	0.023	0.194	4.84613528492577e-09	1	PAIP2
SEC61G	2.76778834634443e-13	0.272698541400297	0.021	0.187	4.89677114235256e-09	1	SEC61G
HMGN1	2.83364435979422e-13	0.255564909949126	0.026	0.2	5.01328360134793e-09	1	HMGN1
SEPTIN7	2.87850827274424e-13	0.17526924711675	0.026	0.2	5.09265683613911e-09	1	SEPTIN7
ALDH7A1	3.0678057535289e-13	0.258214587841648	0.059	0.276	5.42756193914333e-09	1	ALDH7A1
TMEM176B	3.16517516624902e-13	0.500641831587146	0.082	0.327	5.59982790412776e-09	1	TMEM176B
RSL24D1	3.70594177584779e-13	0.0130650219088987	0.01	0.159	6.55655218982991e-09	1	RSL24D1
JUNB	3.91587634627687e-13	0.181460033399542	0.08	0.321	6.92796843183304e-09	1	JUNB
RBM39	4.70098331651896e-13	0.493651346656547	0.064	0.286	8.31697968358533e-09	1	RBM39
DENR	4.79054028691081e-13	0.175081178301524	0.015	0.171	8.47542387560261e-09	1	DENR
SLC9A3R1	4.87986036902774e-13	0.309048034385107	0.062	0.279	8.63344896488387e-09	1	SLC9A3R1
NSA2	4.92628500955067e-13	0.159660400800101	0.033	0.216	8.71558343889704e-09	1	NSA2
SF3B5	5.2064271870667e-13	0.12815846055468	0.031	0.21	9.21121097935841e-09	1	SF3B5
GLRX	5.29763561919179e-13	0.271028265622567	0.028	0.203	9.37257693747411e-09	1	GLRX
FAM107B	5.31222241219657e-13	0.14178319008457	0.031	0.21	9.39838389165818e-09	1	FAM107B
TMED4	5.39632794544647e-13	0.285116775989083	0.023	0.19	9.54718340108389e-09	1	TMED4
SNHG8	5.53475818457772e-13	0.18202995650358	0.026	0.197	9.79209418015491e-09	1	SNHG8
MAPKAPK2	5.54145332993467e-13	0.240271221985388	0.023	0.19	9.80393923132042e-09	1	MAPKAPK2
MBNL1	7.35731442816531e-13	0.552188455962282	0.041	0.232	1.30165606863101e-08	1	MBNL1
CTDNEP1	7.43822170104192e-13	0.0365789903457409	0.01	0.156	1.31597018334834e-08	1	CTDNEP1
ZFP36L2	7.97111265246797e-13	0.222387267876935	0.041	0.232	1.41024925047463e-08	1	ZFP36L2
TLN1	8.26753011469638e-13	0.423777387167686	0.039	0.225	1.46269142789208e-08	1	TLN1
RAP1B	9.11745536434602e-13	0.20597321809018	0.033	0.213	1.6130602030601e-08	1	RAP1B
SEC62	9.40053172616947e-13	0.143498129633855	0.049	0.248	1.6631420729939e-08	1	SEC62
YME1L1	9.44977518590565e-13	0.186437136649479	0.015	0.168	1.67185422589043e-08	1	YME1L1
AFG3L2	9.44977518590565e-13	0.0299060041723943	0.015	0.168	1.67185422589043e-08	1	AFG3L2
PPP4C	9.44977518590565e-13	0.0163714519934696	0.015	0.168	1.67185422589043e-08	1	PPP4C
MTCH1	1.00771787419141e-12	0.530273852796976	0.031	0.206	1.78285446301944e-08	1	MTCH1
DEK	1.04618404659361e-12	0.0670784336004188	0.023	0.187	1.85090881523341e-08	1	DEK
EIF5A	1.06131106458371e-12	0.237329926317907	0.026	0.194	1.8776715354615e-08	1	EIF5A
ACAA2	1.06288044605248e-12	0.0229782923185062	0.023	0.187	1.88044808515605e-08	1	ACAA2
UBXN4	1.14747148960605e-12	0.0804761327343368	0.044	0.235	2.03010655941102e-08	1	UBXN4
ANP32A	1.23570893943197e-12	0.128206170831739	0.044	0.235	2.18621625564305e-08	1	ANP32A
BANF1	1.23847236093393e-12	0.0360478477419184	0.008	0.146	2.1911053009643e-08	1	BANF1
ACSM2B	1.37648852499132e-12	0.133661126880952	0.054	0.257	2.43528349841464e-08	1	ACSM2B
HNF4A	1.48089355508048e-12	0.049672717190919	0.01	0.152	2.61999687764838e-08	1	HNF4A
EPCAM	1.65294729691355e-12	0.0138801999703149	0.013	0.159	2.92439435769946e-08	1	EPCAM
NDUFB3	1.68286312750543e-12	0.0746997742757483	0.033	0.21	2.97732144518261e-08	1	NDUFB3
TRIR	1.69228166104847e-12	0.397043619475643	0.075	0.302	2.99398471472695e-08	1	TRIR
ATP6V1A	1.82093653350393e-12	0.0583009198428568	0.023	0.184	3.22160091507515e-08	1	ATP6V1A
HSPA1B	1.84917766255849e-12	0.031467337653961	0.015	0.165	3.27156512059849e-08	1	HSPA1B
USH1C	1.912317174681e-12	0.0908664758964612	0.028	0.197	3.38327154544563e-08	1	USH1C
AIFM1	1.912317174681e-12	0.076766207860139	0.028	0.197	3.38327154544563e-08	1	AIFM1
CLINT1	1.92932727975753e-12	0.266503094536889	0.023	0.184	3.41336582334701e-08	1	CLINT1
ZFAND5	1.93679890887154e-12	0.100302941272545	0.018	0.171	3.42658462957552e-08	1	ZFAND5
FBP1	1.96081930231509e-12	0.301083546441998	0.098	0.349	3.46908150965585e-08	1	FBP1
COPA	1.96890205235166e-12	0.245412103627389	0.018	0.171	3.48338151102056e-08	1	COPA
TRA2B	1.97119825845028e-12	0.110992498304313	0.028	0.197	3.48744395885024e-08	1	TRA2B
YWHAQ	2.02923119232694e-12	0.129473517567354	0.021	0.178	3.59011582546482e-08	1	YWHAQ
TXN2	2.0764622323755e-12	0.150853918037496	0.023	0.184	3.67367698151873e-08	1	TXN2
ATP6V0D1	2.13356130341553e-12	0.130290761206097	0.046	0.238	3.77469665800276e-08	1	ATP6V0D1
PCGF5	2.94207855776951e-12	0.229565627017475	0.01	0.149	5.20512538440583e-08	1	PCGF5
ESD	3.26499306566272e-12	0.0335301164368416	0.013	0.156	5.77642573177048e-08	1	ESD
SDHC	3.5946816159961e-12	0.0301005389117022	0.031	0.2	6.3597107150203e-08	1	SDHC
HNRNPF	3.65058507162086e-12	0.210251903633904	0.015	0.162	6.45861510871163e-08	1	HNRNPF
NAP1L4	3.75680284442875e-12	0.424258404946503	0.028	0.194	6.64653559236335e-08	1	NAP1L4
JUN	3.77164278713717e-12	0.491910404541027	0.103	0.356	6.67279041900309e-08	1	JUN
HMGB2	3.77966019832954e-12	0.0575088413245435	0.023	0.181	6.68697482288462e-08	1	HMGB2
SSBP1	3.84048321807056e-12	0.0826783430299938	0.026	0.187	6.79458290941043e-08	1	SSBP1
EIF3J	3.9147024487644e-12	0.0606175597096055	0.021	0.175	6.92589157235397e-08	1	EIF3J
DNAJC7	3.95005535340697e-12	0.280742091981943	0.026	0.187	6.98843793124761e-08	1	DNAJC7
SFPQ	4.09758308886664e-12	0.192984426462084	0.044	0.229	7.24944400082286e-08	1	SFPQ
TPRG1L	4.36787779748715e-12	0.309817596947178	0.044	0.229	7.72764939931426e-08	1	TPRG1L
RNF152	4.40963655717893e-12	0.104430245154471	0.054	0.251	7.80152899696096e-08	1	RNF152
PRRC2C	4.42027716320589e-12	0.0193017555441071	0.041	0.222	7.82035435714386e-08	1	PRRC2C
DDX3X	4.71588571152507e-12	0.457427092881626	0.041	0.222	8.34334500083015e-08	1	DDX3X
AC113935.1	5.2731291566828e-12	0.224814633465626	0.039	0.216	9.3292201040032e-08	1	AC113935.1
CYCS	5.5828152718378e-12	0.527687344796769	0.036	0.21	9.87711677893543e-08	1	CYCS
ARHGDIA	5.84583049276434e-12	0.512873348629121	0.051	0.244	1.03424433077987e-07	1	ARHGDIA
TMED10	6.37268710206393e-12	0.232622086387532	0.031	0.197	1.12745580209715e-07	1	TMED10
DNAJA1	6.38441479794274e-12	0.0979522846414282	0.033	0.203	1.12953066605203e-07	1	DNAJA1
SF3B1	6.44632368635066e-12	0.645704786892564	0.033	0.203	1.14048358658916e-07	1	SF3B1
PDZK1IP1	6.68835538458013e-12	0.0903668496448971	0.252	0.657	1.18330383463992e-07	1	PDZK1IP1
GRN	6.9627544820302e-12	0.108379824304953	0.028	0.19	1.23185052296078e-07	1	GRN
MKNK2	6.99190859534026e-12	0.168429194445224	0.015	0.159	1.2370084686876e-07	1	MKNK2
AKAP13	7.19259890681e-12	0.262720473346232	0.026	0.184	1.27251459859283e-07	1	AKAP13
KHSRP	7.2462966757339e-12	0.194090574464202	0.028	0.19	1.28201480787084e-07	1	KHSRP
MAP7	7.27744048134773e-12	0.299488027813811	0.059	0.26	1.28752476996004e-07	1	MAP7
SMIM24	7.53147080425384e-12	0.227497249529367	0.226	0.603	1.33246781468859e-07	1	SMIM24
CA12	7.64525195089785e-12	0.037558831636328	0.082	0.305	1.35259797515285e-07	1	CA12
UGP2	7.69352058003425e-12	0.0885803404896275	0.021	0.171	1.36113766101966e-07	1	UGP2
STAT3	7.69524435108929e-12	0.267409574195438	0.023	0.178	1.36144263059472e-07	1	STAT3
EIF3A	9.39437428807392e-12	0.444391864283062	0.062	0.263	1.66205269904604e-07	1	EIF3A
LAPTM5	9.50952006452445e-12	0.0246386432551458	0.039	0.213	1.68242428981566e-07	1	LAPTM5
PSME3	9.81510632643152e-12	0.038453750145653	0.008	0.137	1.73648861127227e-07	1	PSME3
CXCR4	1.02851978544425e-11	0.393287809708728	0.051	0.241	1.81965720440797e-07	1	CXCR4
PAH	1.16356867359462e-11	0.116503629585518	0.064	0.267	2.05858569732361e-07	1	PAH
SLC5A12	1.16562596900269e-11	0.0575995851755513	0.057	0.251	2.06222546435956e-07	1	SLC5A12
H2AFY	1.24265066640977e-11	0.463274174312138	0.031	0.194	2.19849755901216e-07	1	H2AFY
SSR3	1.26094382149456e-11	0.203726437287222	0.031	0.194	2.23086180898818e-07	1	SSR3
IFNGR2	1.27960655174924e-11	0.0828803370558486	0.013	0.149	2.26387991135476e-07	1	IFNGR2
LMAN2	1.28262152657233e-11	0.0360065747489999	0.031	0.194	2.26921400481176e-07	1	LMAN2
GAS5	1.28689465496228e-11	0.168522980878328	0.013	0.149	2.27677402355927e-07	1	GAS5
SAR1A	1.28689717302045e-11	0.10495268852913	0.013	0.149	2.27677847850778e-07	1	SAR1A
AC133134.1	1.33585552039226e-11	0.325652477399657	0.046	0.229	2.36339558667798e-07	1	AC133134.1
STAT6	1.33907338093247e-11	0.0447968787924145	0.028	0.187	2.36908862554573e-07	1	STAT6
MMP24OS	1.38123780765498e-11	0.0443851372332951	0.015	0.156	2.44368592930319e-07	1	MMP24OS
DCAF7	1.39659167372981e-11	0.143200571183076	0.015	0.156	2.47084998916278e-07	1	DCAF7
PPP6C	1.39659167372981e-11	0.0660689411440526	0.015	0.156	2.47084998916278e-07	1	PPP6C
SRP9	1.39659167372981e-11	0.0262648505536521	0.015	0.156	2.47084998916278e-07	1	SRP9
DDX21	1.41528675637508e-11	0.10391136253948	0.021	0.168	2.5039253293788e-07	1	DDX21
ENY2	1.43104295861465e-11	0.122685858673437	0.026	0.181	2.53180120238103e-07	1	ENY2
PSMD8	1.44357798467049e-11	0.136033547698337	0.018	0.162	2.55397817047903e-07	1	PSMD8
ILF3	1.45138199191536e-11	0.150967524370613	0.018	0.162	2.56778502009665e-07	1	ILF3
DDX6	1.45252030816603e-11	0.125603743512691	0.023	0.175	2.56979892920733e-07	1	DDX6
WNK1	1.45922474362931e-11	0.150035528212677	0.018	0.162	2.58166041642897e-07	1	WNK1
PSAT1	1.48398708829768e-11	0.194370422172748	0.021	0.168	2.62546995661626e-07	1	PSAT1
SYNE2	1.60647915575525e-11	0.273895445576593	0.039	0.21	2.84218292236219e-07	1	SYNE2
SLC16A9	1.79629676653274e-11	0.0583275614980379	0.051	0.238	3.17800823934973e-07	1	SLC16A9
U2AF2	1.94917094591833e-11	0.142619698359622	0.008	0.133	3.44847323751871e-07	1	U2AF2
CTSD	1.96624357463911e-11	0.266946766271271	0.175	0.489	3.47867813225151e-07	1	CTSD
DPYS	2.04945059788433e-11	0.249923931458673	0.059	0.254	3.62588799777696e-07	1	DPYS
LARP7	2.25118232905921e-11	0.147430581604859	0.01	0.14	3.98279177657156e-07	1	LARP7
ADAR	2.33401143555461e-11	0.413167388449027	0.031	0.19	4.12933303178322e-07	1	ADAR
FIS1	2.44358454763006e-11	0.029409074826459	0.028	0.184	4.3231897816671e-07	1	FIS1
M6PR	2.53852631685932e-11	0.160019702062011	0.013	0.146	4.49116075978751e-07	1	M6PR
DLST	2.63318521988609e-11	0.253314321704695	0.015	0.152	4.65863129102248e-07	1	DLST
CAPZA1	2.66522639402342e-11	0.0309752367152067	0.023	0.171	4.71531853630623e-07	1	CAPZA1
TMEM50A	2.77671296397971e-11	0.341632645506248	0.023	0.171	4.9125605758729e-07	1	TMEM50A
GANAB	2.79096578868339e-11	0.248382580143935	0.023	0.171	4.93777667333865e-07	1	GANAB
VIM	3.3623502215553e-11	0.580422892957049	0.059	0.251	5.94867001197563e-07	1	VIM
C6orf62	3.71814075886037e-11	0.231717257870625	0.036	0.2	6.57813463057576e-07	1	C6orf62
TSC22D3	3.91303128834508e-11	0.429243418471207	0.069	0.273	6.92293495534012e-07	1	TSC22D3
HMOX1	4.3782168899965e-11	0.361844902791713	0.044	0.216	7.74594132178181e-07	1	HMOX1
KLF9	4.48612975494922e-11	0.241826352903704	0.01	0.137	7.93686076245616e-07	1	KLF9
SEM1	4.48612975494922e-11	0.0892574722086599	0.01	0.137	7.93686076245616e-07	1	SEM1
POLR2G	4.48612975494922e-11	0.0263829932820102	0.01	0.137	7.93686076245616e-07	1	POLR2G
CIAO2B	4.48612975494922e-11	0.023697983708353	0.01	0.137	7.93686076245616e-07	1	CIAO2B
LUC7L3	4.61550566965576e-11	0.24533073567183	0.054	0.238	8.16575263075497e-07	1	LUC7L3
SOD2	4.69122973315618e-11	0.436884498681127	0.085	0.302	8.29972364389991e-07	1	SOD2
VDAC1	4.86952464379447e-11	0.275391689303794	0.044	0.216	8.61516299980117e-07	1	VDAC1
RAD23A	5.1994127182094e-11	0.0445548789293783	0.018	0.156	9.19880098105608e-07	1	RAD23A
RBX1	5.2551366365394e-11	0.0206856703181366	0.018	0.156	9.29738773736551e-07	1	RBX1
OSTC	5.29004391958244e-11	0.399505151858779	0.015	0.149	9.35914570252525e-07	1	OSTC
S100A10	5.30737819468317e-11	0.0845395321267921	0.021	0.162	9.38981350203347e-07	1	S100A10
TTC3	5.36288382695594e-11	0.352619987354383	0.021	0.162	9.48801406665044e-07	1	TTC3
STAT1	5.36834269820426e-11	0.0564960677773104	0.018	0.156	9.49767190166297e-07	1	STAT1
COX20	5.41895717764516e-11	0.0714575643333595	0.021	0.162	9.58721903868983e-07	1	COX20
SNRPB2	5.4548093789481e-11	0.0120974786876574	0.018	0.156	9.65064875323499e-07	1	SNRPB2
AC004453.1	6.31143060835974e-11	0.601372435646783	0.039	0.203	1.116618303231e-06	1	AC004453.1
ANPEP	6.32694086352821e-11	0.388876598874135	0.069	0.27	1.11936237757541e-06	1	ANPEP
TGOLN2	6.33681069282823e-11	0.444649925797605	0.059	0.248	1.12110854777517e-06	1	TGOLN2
G0S2	6.42810167014235e-11	0.247425190382973	0.049	0.225	1.13725974748158e-06	1	G0S2
COPS9	7.02217778387384e-11	0.49291812521407	0.036	0.197	1.24236369352296e-06	1	COPS9
IFI6	7.38200303510499e-11	0.284694078302595	0.095	0.321	1.30602397697077e-06	1	IFI6
PTMS	7.61455915368834e-11	0.597942361483977	0.103	0.337	1.34716780547054e-06	1	PTMS
CAPN2	7.64159527682714e-11	0.161989536845878	0.008	0.127	1.35195103637626e-06	1	CAPN2
CIAO1	7.6652052358405e-11	0.0225860957094022	0.031	0.184	1.3561281103249e-06	1	CIAO1
TNFAIP2	7.96363077294838e-11	0.0871199251615873	0.031	0.184	1.40892555635003e-06	1	TNFAIP2
MT2A	8.3880325478674e-11	0.318515617765808	0.141	0.406	1.4840107183687e-06	1	MT2A
EFHD2	8.51345409055603e-11	0.293860150178685	0.031	0.184	1.50620029770117e-06	1	EFHD2
HSPA4	9.02812006996283e-11	0.0647694916115025	0.026	0.171	1.59725500277782e-06	1	HSPA4
CCT8	9.48286982876904e-11	0.123846469189303	0.013	0.14	1.67770933010582e-06	1	CCT8
ALDH1L1	9.58084010985381e-11	0.108408851301175	0.026	0.171	1.69504223223534e-06	1	ALDH1L1
HNRNPA0	9.64336172613254e-11	0.0132780811778076	0.013	0.14	1.70610355658737e-06	1	HNRNPA0
PTPN1	9.69744682445389e-11	0.120266972543306	0.013	0.14	1.71567229218238e-06	1	PTPN1
CFLAR	9.98457513850313e-11	0.531361650708059	0.041	0.206	1.76647103350397e-06	1	CFLAR
UQCRC2	1.01457218775564e-10	0.206487220178495	0.015	0.146	1.79498111457728e-06	1	UQCRC2
DNAJC8	1.02123177517975e-10	0.263781569599947	0.023	0.165	1.80676325664801e-06	1	DNAJC8
ARGLU1	1.03659378281396e-10	0.315857602607915	0.021	0.159	1.83394172055446e-06	1	ARGLU1
PSMB6	1.04210252819227e-10	0.106471632267442	0.018	0.152	1.84368779287777e-06	1	PSMB6
ACP1	1.04735900972244e-10	0.337366021774629	0.021	0.159	1.85298756000093e-06	1	ACP1
NDUFB10	1.04735900972244e-10	0.333608292931692	0.021	0.159	1.85298756000093e-06	1	NDUFB10
CAT	1.15157297671753e-10	0.0364874231595298	0.036	0.194	2.03736291040866e-06	1	CAT
MCRIP1	1.27376793372598e-10	0.0673450807825189	0.036	0.194	2.25355022834801e-06	1	MCRIP1
NEAT1	1.30545985541454e-10	0.407108445644707	0.149	0.419	2.3096195761994e-06	1	NEAT1
GGNBP2	1.48170516615706e-10	0.133221406217856	0.031	0.181	2.62143277996507e-06	1	GGNBP2
EFR3A	1.50855297965292e-10	0.202168050268773	0.008	0.124	2.66893193160195e-06	1	EFR3A
CHCHD10	1.57194640664201e-10	0.209287892734425	0.044	0.21	2.78108758263104e-06	1	CHCHD10
AAK1	1.65680996621749e-10	0.0172696555661425	0.028	0.175	2.93122819223198e-06	1	AAK1
SHLD2	1.7093700450282e-10	0.431384935535031	0.01	0.13	3.02421748366389e-06	1	SHLD2
EEF1DP1	1.71921748593768e-10	0.117318244368241	0.01	0.13	3.04163957612093e-06	1	EEF1DP1
MAPK1	1.71921748593768e-10	0.1006427319384	0.01	0.13	3.04163957612093e-06	1	MAPK1
CWC15	1.72415853090302e-10	0.117605896082961	0.01	0.13	3.05038127287362e-06	1	CWC15
KMT2C	1.72912034917959e-10	0.747979923592425	0.01	0.13	3.05915972176853e-06	1	KMT2C
UXT	1.72912034917959e-10	0.195100868686426	0.01	0.13	3.05915972176853e-06	1	UXT
CARHSP1	1.72912034917959e-10	0.0883394640922861	0.01	0.13	3.05915972176853e-06	1	CARHSP1
MRPL41	1.74706136031944e-10	0.101394596609661	0.026	0.168	3.09090095867715e-06	1	MRPL41
BEX3	1.77963594143147e-10	0.177422101839095	0.041	0.203	3.14853190758056e-06	1	BEX3
PRPF40A	1.86805615825909e-10	0.0436487652989515	0.023	0.162	3.30496495519198e-06	1	PRPF40A
SNRPC	1.88860767240649e-10	0.0110986995791157	0.013	0.137	3.34132469402156e-06	1	SNRPC
OIP5-AS1	1.92710786107627e-10	0.0555446035418959	0.021	0.156	3.40943922781614e-06	1	OIP5-AS1
HAGH	1.95701880511007e-10	0.107874251710523	0.021	0.156	3.46235767000074e-06	1	HAGH
HNRNPR	1.96218613566124e-10	0.0908269623815033	0.015	0.143	3.47149971121187e-06	1	HNRNPR
RBMX	1.9670864105644e-10	0.0432985125089307	0.021	0.156	3.48016927757054e-06	1	RBMX
DRAP1	1.98350034740638e-10	0.210618492482134	0.015	0.143	3.50920881463137e-06	1	DRAP1
UBE2Z	1.98350034740638e-10	0.159342085681802	0.015	0.143	3.50920881463137e-06	1	UBE2Z
USP16	1.98562876486587e-10	0.279037302384013	0.018	0.149	3.5129744108007e-06	1	USP16
MTIF3	1.99609760362813e-10	0.325452864787402	0.018	0.149	3.53149588033888e-06	1	MTIF3
RAB14	1.99610094293853e-10	0.134266763809674	0.018	0.149	3.53150178824685e-06	1	RAB14
PRPF38B	2.01720404507024e-10	0.0878368655699423	0.018	0.149	3.56883739653827e-06	1	PRPF38B
UBE2D2	2.01720741801425e-10	0.18898084360527	0.018	0.149	3.56884336395082e-06	1	UBE2D2
RTN4	2.18220324289741e-10	0.402809794566467	0.087	0.298	3.86075397733409e-06	1	RTN4
TM9SF2	2.20073257722248e-10	0.444967513931649	0.036	0.19	3.89353607562202e-06	1	TM9SF2
MCL1	2.22788463345586e-10	0.614863728069193	0.111	0.346	3.94157349351011e-06	1	MCL1
KCNJ15	2.25134673688506e-10	0.10648950559753	0.036	0.19	3.98308264689704e-06	1	KCNJ15
SAT2	2.77544257240176e-10	0.17839635156382	0.051	0.222	4.91031299909319e-06	1	SAT2
MIA2	2.94591081827664e-10	0.0674638011031663	0.028	0.171	5.21190541969504e-06	1	MIA2
AQP1	3.0999828009271e-10	0.178043176273165	0.059	0.238	5.48448957140023e-06	1	AQP1
POLR1D	3.34503725552713e-10	0.0917008562684567	0.01	0.127	5.9180399124786e-06	1	POLR1D
N4BP2L2	3.3688065835568e-10	0.266402984207847	0.026	0.165	5.96009260762869e-06	1	N4BP2L2
GID8	3.38348816706363e-10	0.53884478827641	0.01	0.127	5.98606726516898e-06	1	GID8
TMEM183A	3.38349484304146e-10	0.168362891137846	0.01	0.127	5.98607907630895e-06	1	TMEM183A
LRPAP1	3.51180159421729e-10	0.051358340392609	0.023	0.159	6.21307938048923e-06	1	LRPAP1
LCP1	3.5376472895732e-10	0.118732092096049	0.039	0.194	6.25880558471291e-06	1	LCP1
COX14	3.54697908753626e-10	0.0874385776446887	0.023	0.159	6.27531540166915e-06	1	COX14
HLA-F	3.54697908753626e-10	0.0520136799339908	0.023	0.159	6.27531540166915e-06	1	HLA-F
ATP6AP2	3.58249515042383e-10	0.310712661573537	0.023	0.159	6.33815042012983e-06	1	ATP6AP2
PPM1G	3.63643474505752e-10	0.163282675538038	0.023	0.159	6.43358035095576e-06	1	PPM1G
SND1	3.66922827757689e-10	0.0643357967994118	0.013	0.133	6.49159866868903e-06	1	SND1
RGN	3.66922827757689e-10	0.0643013998462	0.013	0.133	6.49159866868903e-06	1	RGN
SEC61B	3.74384860526320e-10	0.161747141065294	0.018	0.146	6.62361695243164e-06	1	SEC61B
EFCAB14	3.78497423902152e-10	0.281280701566856	0.015	0.14	6.69637642367687e-06	1	EFCAB14
SARAF	3.78981455844018e-10	0.359871186350619	0.039	0.194	6.70493991679237e-06	1	SARAF
RAB21	3.79514215247471e-10	0.163176533839926	0.015	0.14	6.71436549615825e-06	1	RAB21
JUP	3.8258328009104e-10	0.175003882524556	0.015	0.14	6.76866339137068e-06	1	JUP
CLK1	3.8258328009104e-10	0.0987861184269588	0.015	0.14	6.76866339137068e-06	1	CLK1
FAM32A	3.86309734729066e-10	0.130318298881737	0.018	0.146	6.83459182682664e-06	1	FAM32A
PTH1R	4.1253324595239e-10	0.237355828013412	0.201	0.511	7.29853818738969e-06	1	PTH1R
SLC7A8	4.55655843206154e-10	0.191408784062731	0.085	0.289	8.06146317800327e-06	1	SLC7A8
HSPE1	4.86223753974658e-10	0.26102947997511	0.005	0.111	8.60227065531965e-06	1	HSPE1
EIF2A	4.86223753974658e-10	0.208025740750381	0.005	0.111	8.60227065531965e-06	1	EIF2A
GBA3	4.91525539902256e-10	0.053624051228276	0.031	0.175	8.69606985195071e-06	1	GBA3
ALDH3A2	5.44604880381569e-10	0.305478500614751	0.031	0.175	9.63514954371073e-06	1	ALDH3A2
NAA50	5.70785474475874e-10	0.0217802584679282	0.008	0.117	1.00983366144272e-05	1	NAA50
GSN	5.80979347370005e-10	0.0670646855621788	0.008	0.117	1.02786866136701e-05	1	GSN
TOLLIP	5.82767499077342e-10	0.410734640475537	0.028	0.168	1.03103225936763e-05	1	TOLLIP
SNX6	5.84416206950575e-10	0.0223774004096923	0.008	0.117	1.03394915333696e-05	1	SNX6
GDI1	6.03366277742789e-10	0.298508292240992	0.026	0.162	1.06747561858254e-05	1	GDI1
ITGB2	6.40765659416668e-10	0.0908363403718886	0.039	0.19	1.13364260463997e-05	1	ITGB2
BCL9L	6.42082458954176e-10	0.0245884860394308	0.01	0.124	1.13597228638173e-05	1	BCL9L
COX17	6.53130013705616e-10	0.147795770718079	0.01	0.124	1.15551762024798e-05	1	COX17
RFC1	6.53130013705616e-10	0.0848410503222619	0.01	0.124	1.15551762024798e-05	1	RFC1
SERINC3	6.60596559436347e-10	0.0591111506983927	0.01	0.124	1.16872743295479e-05	1	SERINC3
DMTN	6.605978481382e-10	0.0433817452755784	0.01	0.124	1.1687297129261e-05	1	DMTN
CHMP3	6.78025773868175e-10	0.576234440899439	0.023	0.156	1.19956319912758e-05	1	CHMP3
FOXP1	6.81385308749713e-10	0.108757798490941	0.023	0.156	1.20550688823999e-05	1	FOXP1
WSB1	6.98749347479772e-10	0.46368344908596	0.021	0.149	1.23622734556121e-05	1	WSB1
RYBP	6.99486218724067e-10	0.204506283110343	0.013	0.13	1.23753101816662e-05	1	RYBP
ZC3HAV1	7.04049739942765e-10	0.0534107349931821	0.018	0.143	1.24560479990674e-05	1	ZC3HAV1
ATXN2L	7.09440924654148e-10	0.303943571716584	0.021	0.149	1.25514288389812e-05	1	ATXN2L
ESRRA	7.11118859401028e-10	0.0111948442002525	0.013	0.13	1.2581114860523e-05	1	ESRRA
LBH	7.11118859401028e-10	0.0103632001329533	0.013	0.13	1.2581114860523e-05	1	LBH
CHMP1B	7.1112015704693e-10	0.0488183267080747	0.013	0.13	1.25811378184743e-05	1	CHMP1B
SKAP2	7.16611062632362e-10	0.205807607298852	0.015	0.137	1.26782829200917e-05	1	SKAP2
AKR1C3	7.16657127450391e-10	0.22569815247495	0.021	0.149	1.26790978988523e-05	1	AKR1C3
TMCO1	7.16657127450391e-10	0.0801061671264974	0.021	0.149	1.26790978988523e-05	1	TMCO1
WDR82	7.20292030465493e-10	0.489379499964722	0.021	0.149	1.27434066029955e-05	1	WDR82
TCP1	7.20292030465493e-10	0.392948129104787	0.021	0.149	1.27434066029955e-05	1	TCP1
SELENOK	7.20292030465493e-10	0.355596277050944	0.021	0.149	1.27434066029955e-05	1	SELENOK
ITSN2	7.22567425047095e-10	0.102596300182884	0.018	0.143	1.27836628839332e-05	1	ITSN2
STX7	7.24298880377872e-10	0.204751576622749	0.015	0.137	1.28142957916453e-05	1	STX7
MGST2	7.26328982309583e-10	0.0143341020000537	0.018	0.143	1.28502123550211e-05	1	MGST2
UBE2K	7.35984836967859e-10	0.291110282718871	0.015	0.137	1.30210437356354e-05	1	UBE2K
CHMP5	7.35984836967859e-10	0.100880417352881	0.015	0.137	1.30210437356354e-05	1	CHMP5
WBP11	7.37725031670556e-10	0.202372533969914	0.018	0.143	1.30518312603155e-05	1	WBP11
BPTF	7.48897301109568e-10	0.200888959018816	0.036	0.184	1.32494910512305e-05	1	BPTF
RNF213	7.65621793115406e-10	0.588250218459473	0.072	0.26	1.35453807637978e-05	1	RNF213
METTL9	8.33029750339158e-10	0.153444640633588	0.033	0.178	1.47379623430004e-05	1	METTL9
TRIM8	8.40637613139338e-10	0.14323878826207	0.033	0.178	1.48725606516612e-05	1	TRIM8
GALM	8.69744856329476e-10	0.194790061313043	0.067	0.248	1.53875259981811e-05	1	GALM
ARHGDIB	8.82534190012081e-10	0.228935928756663	0.044	0.2	1.56137948896937e-05	1	ARHGDIB
PRELID1	9.60510518298169e-10	0.199734605562758	0.005	0.108	1.69933520897312e-05	1	PRELID1
PPP2R5C	1.02942157172527e-09	0.682029447905022	0.051	0.216	1.82125264469635e-05	1	PPP2R5C
RTN3	1.05953369322457e-09	0.179879231025674	0.028	0.165	1.87452701005291e-05	1	RTN3
BRD4	1.07446886351097e-09	0.526508337108142	0.041	0.194	1.90095031332361e-05	1	BRD4
RXRA	1.08988654498677e-09	0.19921833546027	0.028	0.165	1.9282272753906e-05	1	RXRA
GDA	1.12153823601735e-09	0.147573437410762	0.039	0.187	1.98422544716189e-05	1	GDA
DDX27	1.13344874343113e-09	0.0372375778323023	0.008	0.114	2.00529751687835e-05	1	DDX27
POLR2F	1.1468364007676e-09	0.267068892496056	0.008	0.114	2.02898296023804e-05	1	POLR2F
TTC19	1.1468364007676e-09	0.183176957950548	0.008	0.114	2.02898296023804e-05	1	TTC19
MRPS6	1.1468364007676e-09	0.101399675838975	0.008	0.114	2.02898296023804e-05	1	MRPS6
PNN	1.15287725282816e-09	0.230300413094561	0.026	0.159	2.03967043570359e-05	1	PNN
SPCS3	1.17524399142778e-09	0.390838145488321	0.026	0.159	2.07924166963402e-05	1	SPCS3
MLLT6	1.18090144415501e-09	0.47484125953787	0.026	0.159	2.08925083499905e-05	1	MLLT6
SERINC1	1.27283327643171e-09	0.043941371022673	0.023	0.152	2.25189663266298e-05	1	SERINC1
PDXK	1.27960333212573e-09	0.139046145315402	0.01	0.121	2.26387421519684e-05	1	PDXK
RBMS1	1.28538598501762e-09	0.186201301532674	0.023	0.152	2.27410488469318e-05	1	RBMS1
MRPS23	1.28685745512901e-09	0.38341976285358	0.01	0.121	2.27670820961425e-05	1	MRPS23
SPEN	1.28685745512901e-09	0.0858031613727112	0.01	0.121	2.27670820961425e-05	1	SPEN
PPP1R18	1.28685745512901e-09	0.0676968738757301	0.01	0.121	2.27670820961425e-05	1	PPP1R18
TUBB	1.28685745512901e-09	0.0420451519289651	0.01	0.121	2.27670820961425e-05	1	TUBB
TSC22D1	1.28685745512901e-09	0.0398432735270691	0.01	0.121	2.27670820961425e-05	1	TSC22D1
MRPS21	1.29170657365562e-09	0.222407949255943	0.023	0.152	2.28528727011153e-05	1	MRPS21
PPP2CA	1.29960583302368e-09	0.154064681525222	0.036	0.181	2.2992626397855e-05	1	PPP2CA
HIPK2	1.32116543731985e-09	0.14565907475204	0.021	0.146	2.33740589170628e-05	1	HIPK2
APOE	1.3218255911065e-09	0.0791022053625774	0.046	0.203	2.33857383578563e-05	1	APOE
SNX4	1.35477254562159e-09	0.278443057753895	0.021	0.146	2.39686358771372e-05	1	SNX4
CHD2	1.35477254562159e-09	0.197251023911043	0.021	0.146	2.39686358771372e-05	1	CHD2
CCT4	1.3615911910927e-09	0.298515433721645	0.021	0.146	2.4089271352812e-05	1	CCT4
ACSM3	1.3615932626515e-09	0.470836936668902	0.021	0.146	2.40893080028303e-05	1	ACSM3
APEX1	1.37477523470774e-09	0.243007120503127	0.013	0.127	2.43225234524494e-05	1	APEX1
ADGRE5	1.37965985965691e-09	0.0361436034123707	0.018	0.14	2.440894223705e-05	1	ADGRE5
DUSP1	1.380487622459e-09	0.435173244101899	0.062	0.235	2.44235870165446e-05	1	DUSP1
ARHGEF12	1.39036900803336e-09	0.392858611869071	0.018	0.14	2.45984084901262e-05	1	ARHGEF12
RAP1A	1.41202192230886e-09	0.418100234644228	0.015	0.133	2.49814918494883e-05	1	RAP1A
CTSB	1.4348019501403e-09	0.174235904666337	0.272	0.638	2.53845161018823e-05	1	CTSB
S100A4	1.54663318666148e-09	0.237376816477065	0.067	0.244	2.73630343384149e-05	1	S100A4
TMEM205	1.54763860506139e-09	0.271213218637758	0.033	0.175	2.73808222007462e-05	1	TMEM205
NQO2	1.94745241038049e-09	0.123477606101893	0.028	0.162	3.44543280444517e-05	1	NQO2
PTK2B	2.22624831220909e-09	0.306746548882467	0.026	0.156	3.93867851396032e-05	1	PTK2B
SELENOS	2.23290643590913e-09	0.0898004960616631	0.008	0.111	3.95045806641043e-05	1	SELENOS
Z74021.1	2.24598982602595e-09	0.310481217479061	0.008	0.111	3.97360520020512e-05	1	Z74021.1
RFK	2.24598982602595e-09	0.153104343559391	0.008	0.111	3.97360520020512e-05	1	RFK
CISD2	2.24598982602595e-09	0.0398831982962886	0.008	0.111	3.97360520020512e-05	1	CISD2
STX3	2.32448306879325e-09	0.0930745816008554	0.023	0.149	4.11247544530902e-05	1	STX3
LZIC	2.32448306879325e-09	0.0501218175196256	0.023	0.149	4.11247544530902e-05	1	LZIC
PSMD7	2.37020741647045e-09	0.19754103096771	0.023	0.149	4.19337096121952e-05	1	PSMD7
FCGRT	2.39339351958167e-09	0.369147558558956	0.023	0.149	4.23439181484389e-05	1	FCGRT
VPS28	2.39339693828064e-09	0.325511317691576	0.023	0.149	4.2343978632061e-05	1	VPS28
UBE2R2	2.46636049332781e-09	0.322987919520166	0.036	0.178	4.36348498479556e-05	1	UBE2R2
PSMA3	2.47315754141189e-09	0.317681756512895	0.01	0.117	4.37551032226591e-05	1	PSMA3
GRSF1	2.48710017957001e-09	0.0405996019505094	0.01	0.117	4.40017763769525e-05	1	GRSF1
KIAA0100	2.5011145995254e-09	0.0161546319941064	0.01	0.117	4.42497194948033e-05	1	KIAA0100
CREG1	2.50111936271946e-09	0.266690956024568	0.01	0.117	4.42498037652327e-05	1	CREG1
SNAP23	2.50111936271946e-09	0.0934454116747894	0.01	0.117	4.42498037652327e-05	1	SNAP23
MPC2	2.51560563495076e-09	0.348216524750972	0.036	0.178	4.45060948935488e-05	1	MPC2
EPS15	2.61311305883759e-09	0.152092536196601	0.018	0.137	4.62311962369547e-05	1	EPS15
NOL7	2.62245540091564e-09	0.261781617404276	0.013	0.124	4.63964809529995e-05	1	NOL7
KPNA6	2.62245540091564e-09	0.0409724156716182	0.013	0.124	4.63964809529995e-05	1	KPNA6
IER3IP1	2.62651796914809e-09	0.131930127472944	0.018	0.137	4.6468355910168e-05	1	IER3IP1
ERGIC3	2.65108968759454e-09	0.287418391359773	0.013	0.124	4.69030787529225e-05	1	ERGIC3
CLIC1	2.6535248125626e-09	0.236307953529277	0.018	0.137	4.69461609838576e-05	1	CLIC1
ECPAS	2.65352899758571e-09	0.187367542142739	0.018	0.137	4.69462350252865e-05	1	ECPAS
CD48	2.65930654520121e-09	0.159203454145596	0.015	0.13	4.70484513976999e-05	1	CD48
CD2AP	2.70162216406537e-09	0.106572083735721	0.015	0.13	4.77970993266445e-05	1	CD2AP
ISOC2	2.70162667285415e-09	0.319242700268214	0.015	0.13	4.77971790961356e-05	1	ISOC2
BSG	2.75110364038939e-09	0.470611227956217	0.033	0.171	4.86725256057691e-05	1	BSG
SLC30A9	2.8385070097765e-09	0.32060876795996	0.033	0.171	5.02188660169659e-05	1	SLC30A9
SPAG9	2.95485947814639e-09	0.487507268268397	0.033	0.171	5.22773738873659e-05	1	SPAG9
CALCOCO2	3.51805316899175e-09	0.233872347193065	0.028	0.159	6.22413966658021e-05	1	CALCOCO2
DECR1	3.67103306726553e-09	0.58779177331548	0.057	0.219	6.49479170260618e-05	1	DECR1
JOSD1	3.72884233505823e-09	0.157443648055321	0.005	0.102	6.59706785918503e-05	1	JOSD1
PHF11	3.72884233505823e-09	0.0103329986252384	0.005	0.102	6.59706785918503e-05	1	PHF11
GLG1	3.91407974120085e-09	0.161239529132446	0.026	0.152	6.92478987813255e-05	1	GLG1
PSMA4	3.92333840256819e-09	0.0851879381622468	0.026	0.152	6.94117030182363e-05	1	PSMA4
ANKRD11	4.0266660979359e-09	0.302265753243603	0.026	0.152	7.1239776604682e-05	1	ANKRD11
PGD	4.06489062543243e-09	0.131383652700124	0.026	0.152	7.19160449451505e-05	1	PGD
BCAP31	4.15195500740634e-09	0.367452571200741	0.069	0.244	7.34563879910329e-05	1	BCAP31
AP2S1	4.3389725442802e-09	0.297089005214552	0.008	0.108	7.67651022534053e-05	1	AP2S1
NBN	4.36427174867554e-09	0.227597447555403	0.008	0.108	7.72126957775676e-05	1	NBN
UFM1	4.3783518266259e-09	0.0535775149310063	0.023	0.146	7.74618005166654e-05	1	UFM1
ATP5F1D	4.39955054851453e-09	0.0899029715951782	0.023	0.146	7.7836848304319e-05	1	ATP5F1D
BTG2	4.50705141757383e-09	0.568009327152144	0.023	0.146	7.97387536797162e-05	1	BTG2
PIK3R1	4.67936945871447e-09	0.137844315028385	0.021	0.14	8.27874044635765e-05	1	PIK3R1
DCAF11	4.79654249248351e-09	0.194935226115404	0.021	0.14	8.48604297770183e-05	1	DCAF11
KLHDC2	4.84994343130373e-09	0.277149323320033	0.01	0.114	8.58051991866256e-05	1	KLHDC2
PUM2	4.84994343130373e-09	0.124731326385522	0.01	0.114	8.58051991866256e-05	1	PUM2
CTSC	4.84994343130373e-09	0.11757426238194	0.01	0.114	8.58051991866256e-05	1	CTSC
TFDP2	4.96941942436452e-09	0.236213421055125	0.015	0.127	8.7918968455857e-05	1	TFDP2
CD52	5.01735104907847e-09	0.53895202829698	0.013	0.121	8.87669747602963e-05	1	CD52
BLVRB	5.0232304811778e-09	0.101796627214173	0.018	0.133	8.88709936729977e-05	1	BLVRB
OARD1	5.04449425077866e-09	0.170035482371688	0.013	0.121	8.92471922847761e-05	1	OARD1
ACOT2	5.04797991364301e-09	0.26584314000577	0.015	0.127	8.93088606321721e-05	1	ACOT2
SPTBN1	5.04879370238381e-09	0.375436971279922	0.018	0.133	8.93232581825744e-05	1	SPTBN1
CGGBP1	5.09920994659234e-09	0.169014514566538	0.013	0.121	9.02152223751117e-05	1	CGGBP1
SAFB2	5.10102351398729e-09	0.59131142396517	0.015	0.127	9.02473080094631e-05	1	SAFB2
DNAJB6	5.10102351398729e-09	0.153589239653014	0.015	0.127	9.02473080094631e-05	1	DNAJB6
WDR6	5.15460080097764e-09	0.0446711292006072	0.015	0.127	9.11951973708964e-05	1	WDR6
APRT	5.15460927367719e-09	0.114375822639196	0.015	0.127	9.11953472698968e-05	1	APRT
MME	6.36790208728243e-09	0.376089246448505	0.049	0.2	0.000112660923728201	1	MME
PIM3	6.52677822152962e-09	0.238815189298402	0.028	0.156	0.000115471760295302	1	PIM3
MRPS7	6.63250127919835e-09	0.277679252473843	0.028	0.156	0.000117342212631577	1	MRPS7
FABP1	6.88555888346044e-09	0.0891061810634914	0.075	0.251	0.000121819307766182	1	FABP1
SLC3A2	7.32908392315041e-09	0.0351475008914464	0.026	0.149	0.000129666152768377	1	SLC3A2
PSMC1	8.08140785667082e-09	0.162764661693156	0.023	0.143	0.00014297626780022	1	PSMC1
PHIP	8.25747542613464e-09	0.614665541442853	0.023	0.143	0.000146091255239174	1	PHIP
CELF1	8.37691214458153e-09	0.491869416812251	0.023	0.143	0.000148204329661936	1	CELF1
DNAJC5	8.51274750396584e-09	0.256341762346925	0.008	0.105	0.000150607528840164	1	DNAJC5
GLTP	8.56209689349714e-09	0.742391764048512	0.008	0.105	0.000151480618239751	1	GLTP
C12orf57	8.56211411854723e-09	0.189194707312182	0.008	0.105	0.000151480922985338	1	C12orf57
DNAJC3	8.56211411854723e-09	0.120243740919801	0.008	0.105	0.000151480922985338	1	DNAJC3
MRPL3	8.56211411854723e-09	0.0977292835587257	0.008	0.105	0.000151480922985338	1	MRPL3
HPS1	8.56211411854723e-09	0.0926662160131617	0.008	0.105	0.000151480922985338	1	HPS1
TPM4	8.7644394396195e-09	0.13889582706782	0.021	0.137	0.000155060462565748	1	TPM4
CSNK2A1	8.80755550070480e-09	0.432762622305897	0.021	0.137	0.000155823271918469	1	CSNK2A1
TNFAIP3	9.04820914511286e-09	0.207406330172059	0.044	0.187	0.000160080916195337	1	TNFAIP3
PPP3CA	9.27895696237550e-09	0.0727334374412211	0.01	0.111	0.000164163306578347	1	PPP3CA
PSMC6	9.33063821656178e-09	0.212469415141989	0.01	0.111	0.000165077651327411	1	PSMC6
QARS	9.33063821656178e-09	0.0297348998175468	0.01	0.111	0.000165077651327411	1	QARS
MRPL37	9.33800621029642e-09	0.105610596592033	0.018	0.13	0.000165208005872564	1	MRPL37
DBT	9.38259924262253e-09	0.24809224168	0.01	0.111	0.000165996945800478	1	DBT
CWC25	9.38259924262253e-09	0.216895858673485	0.01	0.111	0.000165996945800478	1	CWC25
AC079922.1	9.38259924262253e-09	0.116340558824604	0.01	0.111	0.000165996945800478	1	AC079922.1
HNRNPA1P48	9.38259924262253e-09	0.0123982636705502	0.01	0.111	0.000165996945800478	1	HNRNPA1P48
QKI	9.50626926902369e-09	0.0142380390785465	0.015	0.124	0.000168184915907567	1	QKI
TCEAL9	9.52807182283687e-09	0.299611297098705	0.018	0.13	0.00016857064668963	1	TCEAL9
NIPBL	9.60544688704409e-09	0.160901763139694	0.015	0.124	0.000169939566325584	1	NIPBL
PDHB	9.65541213750886e-09	0.191383439777476	0.015	0.124	0.000170823551536807	1	PDHB
CNOT6L	9.70562998994433e-09	0.164440222421952	0.015	0.124	0.000171712005782095	1	CNOT6L
CHMP1A	9.73016981231387e-09	0.156432086403024	0.013	0.117	0.000172146164319457	1	CHMP1A
VMP1	9.75610168239233e-09	0.177360504890332	0.015	0.124	0.000172604950964885	1	VMP1
AFTPH	9.75610168239233e-09	0.0976748518203691	0.015	0.124	0.000172604950964885	1	AFTPH
UBE2J2	9.78243193190497e-09	0.362056364841688	0.013	0.117	0.000173070785739263	1	UBE2J2
CCDC25	9.78243193190497e-09	0.293874238734788	0.013	0.117	0.000173070785739263	1	CCDC25
PPP3R1	9.78243193190497e-09	0.127385088618442	0.013	0.117	0.000173070785739263	1	PPP3R1
SRSF4	9.78243193190497e-09	0.118248173158019	0.013	0.117	0.000173070785739263	1	SRSF4
ZNF24	9.78243193190497e-09	0.0562941295758438	0.013	0.117	0.000173070785739263	1	ZNF24
FAM20C	9.80682845875944e-09	0.372171684314472	0.015	0.124	0.000173502409092372	1	FAM20C
SPTAN1	9.80682845875944e-09	0.0588656343127034	0.015	0.124	0.000173502409092372	1	SPTAN1
SLC25A37	1.07007395503569e-08	0.370311894356854	0.041	0.181	0.000189317484124914	1	SLC25A37
FBL	1.2339565881217e-08	0.245848225046475	0.028	0.152	0.000218311599570491	1	FBL
DDB1	1.29303552759523e-08	0.194624068700476	0.026	0.146	0.000228763845542148	1	DDB1
TSPAN3	1.39278487687425e-08	0.22851812590481	0.026	0.146	0.000246411500416592	1	TSPAN3
RBBP7	1.40576548628924e-08	0.444941552206223	0.026	0.146	0.000248708029834291	1	RBBP7
PTPRC	1.48185666843663e-08	0.0565587281290996	0.057	0.21	0.000262170081779808	1	PTPRC
TDP2	1.50090408898807e-08	0.298837388637147	0.023	0.14	0.000265539951423769	1	TDP2
RNF114	1.55160994668649e-08	0.282169358119588	0.023	0.14	0.000274510831767773	1	RNF114
PPP1R12A	1.64416801197401e-08	0.14959145608548	0.021	0.133	0.000290886204678443	1	PPP1R12A
LPCAT1	1.65705674981642e-08	0.0498643717353454	0.008	0.102	0.00029316648017752	1	LPCAT1
COMMD4	1.66661357121865e-08	0.265225393234991	0.008	0.102	0.000294857273020004	1	COMMD4
ABI1	1.66661357121865e-08	0.189193154156453	0.008	0.102	0.000294857273020004	1	ABI1
ZMIZ2	1.66661357121865e-08	0.106121156364812	0.008	0.102	0.000294857273020004	1	ZMIZ2
PCMT1	1.66661357121865e-08	0.0881494543429467	0.008	0.102	0.000294857273020004	1	PCMT1
CPT1A	1.66661357121865e-08	0.0497237164506219	0.008	0.102	0.000294857273020004	1	CPT1A
SH3KBP1	1.68464280790204e-08	0.362515411498502	0.021	0.133	0.00029804700557403	1	SH3KBP1
GNAI3	1.68464280790204e-08	0.163586329876267	0.021	0.133	0.00029804700557403	1	GNAI3
ODC1	1.76586464269295e-08	0.307628078750165	0.018	0.127	0.000312416772585237	1	ODC1
AC144530.1	1.77027950074979e-08	0.103394591528181	0.018	0.127	0.000313197849272653	1	AC144530.1
ARAF	1.77471040285323e-08	0.211352987080679	0.018	0.127	0.000313981764472794	1	ARAF
RNF149	1.78359918613185e-08	0.46484282420028	0.018	0.127	0.000315554368010447	1	RNF149
RAB8A	1.78601703177482e-08	0.0128142087637197	0.01	0.108	0.000315982133261602	1	RAB8A
SMAP1	1.79095595745867e-08	0.374370346913874	0.01	0.108	0.000316855927993588	1	SMAP1
EPB41	1.80086703368061e-08	0.200325811097482	0.01	0.108	0.000318609395598773	1	EPB41
LNPEP	1.81083136097684e-08	0.32159040973865	0.01	0.108	0.000320372284384023	1	LNPEP
IDH3B	1.81083136097684e-08	0.268890122610147	0.01	0.108	0.000320372284384023	1	IDH3B
PFKP	1.81083136097684e-08	0.0399792160068823	0.01	0.108	0.000320372284384023	1	PFKP
SNX2	1.83185050150982e-08	0.15665608294073	0.015	0.121	0.000324090990727117	1	SNX2
ANAPC11	1.83185341941219e-08	0.0713560611059203	0.015	0.121	0.000324091506962404	1	ANAPC11
DFFA	1.84130743522169e-08	0.210471889442152	0.015	0.121	0.000325764111439421	1	DFFA
PRKAG1	1.84130743522169e-08	0.177588479969653	0.015	0.121	0.000325764111439421	1	PRKAG1
MAP3K13	1.84130743522169e-08	0.0339521416757128	0.015	0.121	0.000325764111439421	1	MAP3K13
BIRC2	1.86035780617675e-08	0.0804607196042939	0.015	0.121	0.00032913450306879	1	BIRC2
HIST1H4C	1.86176075596952e-08	0.642909949593238	0.013	0.114	0.000329382712946128	1	HIST1H4C
PNISR	1.86500394216297e-08	0.750923595696378	0.057	0.21	0.000329956497447473	1	PNISR
ZNF91	1.87168581013905e-08	0.214466479674757	0.013	0.114	0.000331138653529801	1	ZNF91
UBE2N	1.87168899167651e-08	0.294449495049028	0.013	0.114	0.000331139216407407	1	UBE2N
PDIA6	2.25066137985871e-08	0.381773750052604	0.028	0.149	0.000398187011324602	1	PDIA6
ARID4B	2.43738253092678e-08	0.249275104997374	0.026	0.143	0.000431221717371566	1	ARID4B
SELENOT	2.45992121067879e-08	0.115478634968311	0.026	0.143	0.000435209260593292	1	SELENOT
UBE2G2	2.50560061815595e-08	0.190625452554739	0.026	0.143	0.00044329086136415	1	UBE2G2
EMX2	2.55489062137603e-08	0.455884402588199	0.036	0.165	0.000452011248733847	1	EMX2
MKRN1	2.81049580826714e-08	0.174113611639528	0.023	0.137	0.000497232918398622	1	MKRN1
S100A1	2.91384128923763e-08	0.341287893194528	0.033	0.159	0.000515516800891921	1	S100A1
GLRX5	3.04423754153223e-08	0.466494647846087	0.021	0.13	0.000538586505847883	1	GLRX5
CDC42SE1	3.0747339994239e-08	0.627466419314858	0.033	0.159	0.000543981939178077	1	CDC42SE1
NEDD8	3.0747374074003e-08	0.414651022111326	0.033	0.159	0.000543982542117261	1	NEDD8
CTTN	3.08859938885423e-08	0.24648812849299	0.021	0.13	0.000546435003876091	1	CTTN
USP7	3.31195968111912e-08	0.107186617065685	0.018	0.124	0.000585951906783595	1	USP7
PRNP	3.33438456166281e-08	0.155595771183345	0.031	0.152	0.000589919316649385	1	PRNP
OSBPL9	3.42958105829473e-08	0.120425992873709	0.01	0.105	0.000606761480833504	1	OSBPL9
PRKAA2	3.44843601369704e-08	0.178702501474371	0.01	0.105	0.000610097299543281	1	PRKAA2
NT5C2	3.46739149693916e-08	0.211034998307116	0.01	0.105	0.000613450903638476	1	NT5C2
PIM1	3.46739149693916e-08	0.0469420587469197	0.01	0.105	0.000613450903638476	1	PIM1
TSPAN14	3.48284646436345e-08	0.185563961229359	0.015	0.117	0.000616185196475182	1	TSPAN14
UBAP2L	3.48644802629625e-08	0.328842033200009	0.01	0.105	0.000616822384812332	1	UBAP2L
MRPL18	3.48644802629625e-08	0.1270756457639	0.01	0.105	0.000616822384812332	1	MRPL18
CITED2	3.48644802629625e-08	0.0347552726168635	0.01	0.105	0.000616822384812332	1	CITED2
RAB5A	3.48644802629625e-08	0.0291716816045768	0.01	0.105	0.000616822384812332	1	RAB5A
MAPKAP1	3.50659287076761e-08	0.269688064339309	0.031	0.152	0.000620386410696205	1	MAPKAP1
ZKSCAN1	3.51858995678205e-08	0.0787393250614007	0.015	0.117	0.000622508935153881	1	ZKSCAN1
FGD5-AS1	3.51859546063968e-08	0.428152395259323	0.015	0.117	0.000622509908896372	1	FGD5-AS1
XBP1	3.53388759045879e-08	0.152813017301484	0.013	0.111	0.000625215392503969	1	XBP1
EIF3F	3.55259510712016e-08	0.233658161051025	0.013	0.111	0.000628525126351698	1	EIF3F
SLC35F5	3.55259510712016e-08	0.0476690402112624	0.013	0.111	0.000628525126351698	1	SLC35F5
TXNL4A	3.57139865998952e-08	0.314942864775217	0.013	0.111	0.000631851850925345	1	TXNL4A
AKAP12	3.57139865998952e-08	0.215665196717882	0.013	0.111	0.000631851850925345	1	AKAP12
HBP1	3.57139865998952e-08	0.203484446459254	0.013	0.111	0.000631851850925345	1	HBP1
ACIN1	4.05294651453146e-08	0.381839246393618	0.028	0.146	0.000717047297350906	1	ACIN1
PLEKHA1	4.05295135269537e-08	0.465324919672919	0.028	0.146	0.000717048153318864	1	PLEKHA1
IVNS1ABP	4.12588048232422e-08	0.37329231206356	0.028	0.146	0.0007299507749328	1	IVNS1ABP
ATP6V0A1	4.27917609778801e-08	0.254387343464118	0.036	0.162	0.000757071835220654	1	ATP6V0A1
SRSF10	4.57495208801904e-08	0.289566141197884	0.026	0.14	0.000809400523412328	1	SRSF10
AP2B1	4.74244184557395e-08	0.418451308709636	0.044	0.178	0.000839032811318944	1	AP2B1
AP3D1	5.45864997094604e-08	0.0222564502668893	0.021	0.127	0.000965744352859773	1	AP3D1
SLC17A3	5.49840005159829e-08	0.172262681376101	0.085	0.257	0.00097277693712877	1	SLC17A3
CREBRF	5.64446034234358e-08	0.265864071666902	0.021	0.127	0.000998617923767426	1	CREBRF
KIF1C	5.78091942093039e-08	0.212332904093591	0.021	0.127	0.001022760263951	1	KIF1C
CCT3	5.80858433043769e-08	0.267886220213018	0.021	0.127	0.00102765473974104	1	CCT3
THOC2	5.80859227448921e-08	0.228103479290919	0.021	0.127	0.00102765614520263	1	THOC2
RIPOR2	5.83127731139777e-08	0.366118778761368	0.041	0.171	0.00103166958193249	1	RIPOR2
SNORD3A	6.09039995467106e-08	0.427992159827807	0.08	0.248	0.0010775135599804	1	SNORD3A
ABRACL	6.25248581462356e-08	0.212378224314972	0.018	0.121	0.0011061897903232	1	ABRACL
RER1	6.25250389231015e-08	0.499151138963387	0.018	0.121	0.00110619298862751	1	RER1
DAP3	6.25250389231015e-08	0.329911429722195	0.018	0.121	0.00110619298862751	1	DAP3
STAG2	6.28327547151519e-08	0.378892822810816	0.018	0.121	0.00111163709642047	1	STAG2
IFITM3	6.3867437540257e-08	0.268732009195916	0.031	0.149	0.00112994270496223	1	IFITM3
LINC01578	6.43603001875619e-08	0.094272182269566	0.015	0.114	0.00113866243091835	1	LINC01578
EIF3B	6.53457816772848e-08	0.259468865670626	0.015	0.114	0.00115609756943452	1	EIF3B
DYNLT3	6.53457816772848e-08	0.208837634096	0.015	0.114	0.00115609756943452	1	DYNLT3
IPO5	6.56775122512198e-08	0.542807570484676	0.015	0.114	0.00116196654674858	1	IPO5
NEMF	6.56775122512198e-08	0.320292887522168	0.015	0.114	0.00116196654674858	1	NEMF
IL6ST	6.56775122512198e-08	0.0487220192735213	0.015	0.114	0.00116196654674858	1	IL6ST
RNF181	6.60108740172522e-08	0.366973981010787	0.015	0.114	0.00116786438311323	1	RNF181
C6orf89	6.6597003690102e-08	0.0216911344387906	0.01	0.102	0.00117823418928529	1	C6orf89
EXOSC6	6.68971028442758e-08	0.135020354324123	0.013	0.108	0.00118354354352093	1	EXOSC6
EMC6	6.68971028442758e-08	0.0145628057476096	0.013	0.108	0.00118354354352093	1	EMC6
MRPL54	6.69603255103773e-08	0.205430287098464	0.01	0.102	0.0011846620789296	1	MRPL54
UBE2E1	6.69604444190072e-08	0.36993051302328	0.01	0.102	0.00118466418266108	1	UBE2E1
ARCN1	6.69604444190072e-08	0.315449363129981	0.01	0.102	0.00118466418266108	1	ARCN1
TM2D2	6.69604444190072e-08	0.299022736586048	0.01	0.102	0.00118466418266108	1	TM2D2
LYPLAL1	6.69604444190072e-08	0.260077726696158	0.01	0.102	0.00118466418266108	1	LYPLAL1
DPYSL2	6.69604444190072e-08	0.204194011909451	0.01	0.102	0.00118466418266108	1	DPYSL2
REXO2	6.69604444190072e-08	0.168702808086965	0.01	0.102	0.00118466418266108	1	REXO2
SNRNP200	6.69604444190072e-08	0.11029920735953	0.01	0.102	0.00118466418266108	1	SNRNP200
PRKAB1	6.69604444190072e-08	0.104850885117734	0.01	0.102	0.00118466418266108	1	PRKAB1
UROD	6.79567766131302e-08	0.38281198954095	0.013	0.108	0.0012022912918395	1	UROD
LAPTM4B	6.79567766131302e-08	0.209590922457589	0.013	0.108	0.0012022912918395	1	LAPTM4B
SMIM7	6.79567766131302e-08	0.0838495829748641	0.013	0.108	0.0012022912918395	1	SMIM7
EIF3M	8.54964687962876e-08	0.837254481813042	0.026	0.137	0.00151260352594392	1	EIF3M
ANXA6	9.0556362650649e-08	0.0635305382312001	0.033	0.152	0.00160212316801528	1	ANXA6
STK38	9.17262658242724e-08	0.159601709902519	0.023	0.13	0.00162282109496303	1	STK38
RRBP1	9.21508677839615e-08	0.0233389901269965	0.023	0.13	0.00163033315283385	1	RRBP1
PCSK1N	9.56545866290994e-08	0.179106787460195	0.033	0.152	0.00169232094664203	1	PCSK1N
NDUFB7	9.60587711766256e-08	0.115205723202663	0.023	0.13	0.00169947177965686	1	NDUFB7
FBXO9	1.03302388775468e-07	0.123483030641549	0.021	0.124	0.00182762586221559	1	FBXO9
RHBDD2	1.07288397454055e-07	0.240332671806754	0.021	0.124	0.00189814632775714	1	RHBDD2
RILPL2	1.07288397454055e-07	0.0293198435337723	0.021	0.124	0.00189814632775714	1	RILPL2
CD74	1.07603493050112e-07	0.515757915043036	0.19	0.457	0.00190372099904259	1	CD74
SRSF7	1.153528939958e-07	0.565825883954791	0.018	0.117	0.0020408234005737	1	SRSF7
PCYOX1	1.15427987348328e-07	0.423652085597547	0.046	0.178	0.00204215195216663	1	PCYOX1
PSMB3	1.15915381172632e-07	0.175201900257339	0.018	0.117	0.0020507749237062	1	PSMB3
POLR2J3	1.15915381172632e-07	0.0802659434057558	0.018	0.117	0.0020507749237062	1	POLR2J3
CISD3	1.16480852278134e-07	0.182690941236045	0.018	0.117	0.00206077923850474	1	CISD3
SLC47A1	1.17048660490878e-07	0.0791359352000451	0.018	0.117	0.00207082490140462	1	SLC47A1
ATRAID	1.23462408942974e-07	0.441461743746015	0.015	0.111	0.00218429693901909	1	ATRAID
PITPNA	1.23462408942974e-07	0.243922259209671	0.015	0.111	0.00218429693901909	1	PITPNA
SPSB3	1.2408339402308e-07	0.181456374534647	0.015	0.111	0.00219528340705634	1	SPSB3
DNAJC15	1.24707776625216e-07	0.178267114273536	0.015	0.111	0.00220632998405332	1	DNAJC15
SNRPB	1.24707776625216e-07	0.177275083773669	0.015	0.111	0.00220632998405332	1	SNRPB
RBPJ	1.24707776625216e-07	0.118115415704422	0.015	0.111	0.00220632998405332	1	RBPJ
TMEM50B	1.28271298480532e-07	0.0763328990946452	0.013	0.105	0.00226937581271757	1	TMEM50B
CHPT1	1.28271298480532e-07	0.0140130157187037	0.013	0.105	0.00226937581271757	1	CHPT1
PLPBP	1.28939429625461e-07	0.155919767129218	0.013	0.105	0.00228119638893365	1	PLPBP
RUNX3	1.28939429625461e-07	0.0614316009336633	0.013	0.105	0.00228119638893365	1	RUNX3
AL080243.2	1.28939429625461e-07	0.0149627812772553	0.013	0.105	0.00228119638893365	1	AL080243.2
FYB1	1.37613493795675e-07	0.421910692288657	0.057	0.197	0.00243465793223309	1	FYB1
GK	1.49428395406346e-07	0.245539375323586	0.026	0.133	0.00264368717152908	1	GK
ZCRB1	1.5076859457591e-07	0.261158526344593	0.026	0.133	0.00266739797523701	1	ZCRB1
SMAP2	1.57534989090579e-07	0.389421182268169	0.033	0.149	0.00278710902699051	1	SMAP2
CLDN2	1.65634031392231e-07	0.364598759364674	0.049	0.181	0.00293039728339135	1	CLDN2
DPY30	1.70603376146283e-07	0.128985310557499	0.023	0.127	0.00301831493078004	1	DPY30
PTPN18	1.76145077167226e-07	0.231369225345355	0.023	0.127	0.00311635870524256	1	PTPN18
SERPINE2	1.87636052463152e-07	0.153772338510181	0.031	0.143	0.00331965704017809	1	SERPINE2
KCNAB2	1.94688092201554e-07	0.252118683234183	0.021	0.121	0.00344442172722989	1	KCNAB2
LAMP2	1.95602235448443e-07	0.348450796003398	0.021	0.121	0.00346059474955386	1	LAMP2
SH3GLB1	2.10080333069116e-07	0.027186594459205	0.018	0.114	0.0037167412526588	1	SH3GLB1
ATP6V1H	2.13141092320626e-07	0.437732282958013	0.018	0.114	0.00377089220533652	1	ATP6V1H
CCDC28A	2.15205491870926e-07	0.709461181408412	0.018	0.114	0.00380741556218043	1	CCDC28A
SYNJ2BP	2.17288905524084e-07	0.297446986425379	0.018	0.114	0.0038442753165321	1	SYNJ2BP
LRRC47	2.17289207111246e-07	0.438272402068243	0.018	0.114	0.00384428065221216	1	LRRC47
ARG2	2.17289207111246e-07	0.209999841286596	0.018	0.114	0.00384428065221216	1	ARG2
ACOT13	2.17289207111246e-07	0.193138506232782	0.018	0.114	0.00384428065221216	1	ACOT13
SLC4A4	2.24263129083201e-07	0.552989004242967	0.123	0.321	0.00396766327974	1	SLC4A4
TLN2	2.30190828240442e-07	0.053932038988324	0.015	0.108	0.00407253613322991	1	TLN2
MAPK1IP1L	2.31772548761612e-07	0.343853182451939	0.028	0.137	0.00410051993269045	1	MAPK1IP1L
DUSP23	2.33650959380776e-07	0.281659481882239	0.015	0.108	0.00413375277336469	1	DUSP23
TXNL1	2.33650959380776e-07	0.242842606777986	0.015	0.108	0.00413375277336469	1	TXNL1
CD53	2.33650959380776e-07	0.234107676740876	0.015	0.108	0.00413375277336469	1	CD53
RAB4A	2.40187375849157e-07	0.0704555572100913	0.013	0.102	0.00424939505352328	1	RAB4A
NIN	2.40187375849157e-07	0.0408109800221566	0.013	0.102	0.00424939505352328	1	NIN
LIN7C	2.41428169406705e-07	0.226046614610286	0.013	0.102	0.00427134717314342	1	LIN7C
HEXIM1	2.41428169406705e-07	0.178537564892354	0.013	0.102	0.00427134717314342	1	HEXIM1
PMPCB	2.42675154374193e-07	0.313499180259684	0.013	0.102	0.00429340883118823	1	PMPCB
TSG101	2.42675154374193e-07	0.151798580557613	0.013	0.102	0.00429340883118823	1	TSG101
ARL1	2.43927973561897e-07	0.205479263558922	0.013	0.102	0.00431557370825709	1	ARL1
RNF220	2.43928360481809e-07	0.31038373825667	0.013	0.102	0.00431558055364416	1	RNF220
COMMD7	2.43928360481809e-07	0.269781757241736	0.013	0.102	0.00431558055364416	1	COMMD7
KCMF1	2.43928360481809e-07	0.213261615063228	0.013	0.102	0.00431558055364416	1	KCMF1
AGFG1	2.43928360481809e-07	0.142908894496633	0.013	0.102	0.00431558055364416	1	AGFG1
COPRS	2.43928360481809e-07	0.0948974430364132	0.013	0.102	0.00431558055364416	1	COPRS
KLF2	3.06349020533669e-07	0.158257981152131	0.033	0.146	0.00541992687128168	1	KLF2
CTNNB1	3.188091090474e-07	0.69248164143936	0.023	0.124	0.00564037075726661	1	CTNNB1
TNFAIP8L1	3.50422629096052e-07	0.135412776099574	0.021	0.117	0.00619967715396736	1	TNFAIP8L1
ATP2B1	3.5205196775823e-07	0.241380614805906	0.021	0.117	0.00622850341357861	1	ATP2B1
WTAP	3.55331697302527e-07	0.257540624913606	0.021	0.117	0.0062865283886763	1	WTAP
A1CF	3.56983518783999e-07	0.154548033139154	0.021	0.117	0.00631575241432652	1	A1CF
TRA2A	3.56983977207247e-07	0.272546914674119	0.021	0.117	0.00631576052475062	1	TRA2A
ZNF664	3.60308961720608e-07	0.473657085273428	0.021	0.117	0.00637458615076099	1	ZNF664
ACMSD	3.60308961720608e-07	0.351974224038108	0.021	0.117	0.00637458615076099	1	ACMSD
TRIM28	3.61982643227469e-07	0.592963303810902	0.021	0.117	0.00640419692398038	1	TRIM28
AGPAT1	3.96219946737535e-07	0.236541579917216	0.018	0.111	0.00700992329768048	1	AGPAT1
EIF5AL1	3.98114722870541e-07	0.339628356263853	0.018	0.111	0.00704344567702561	1	EIF5AL1
NAMPT	3.99273630978059e-07	0.403988703409034	0.044	0.165	0.00706394907926382	1	NAMPT
LGALS3	4.07339422424203e-07	0.468825826086875	0.028	0.133	0.007206649061529	1	LGALS3
CDKN1C	4.27793881296841e-07	0.178670155671086	0.015	0.105	0.00756852934790371	1	CDKN1C
ADM	4.27793881296841e-07	0.100011236906466	0.015	0.105	0.00756852934790371	1	ADM
PUF60	4.29906726067921e-07	0.36261019003464	0.015	0.105	0.00760590979759366	1	PUF60
ZNF292	4.29906726067921e-07	0.0121943661864885	0.015	0.105	0.00760590979759366	1	ZNF292
POLR2A	4.32029636427795e-07	0.203035651359067	0.015	0.105	0.00764346832768055	1	POLR2A
HDAC2	4.32029636427795e-07	0.127922126159925	0.015	0.105	0.00764346832768055	1	HDAC2
GCHFR	4.32029636427795e-07	0.0730017799341561	0.015	0.105	0.00764346832768055	1	GCHFR
FGFR1OP2	4.34162658443548e-07	0.23592165467647	0.015	0.105	0.00768120575318325	1	FGFR1OP2
DDX52	4.36305206759991e-07	0.0939516468997149	0.015	0.105	0.00771911171799775	1	DDX52
TOP2B	4.36305838383771e-07	0.603799451033463	0.015	0.105	0.00771912289268568	1	TOP2B
MPP1	4.36305838383771e-07	0.141457653835553	0.015	0.105	0.00771912289268568	1	MPP1
CD44	5.13163905588363e-07	0.368419112480458	0.033	0.143	0.00907889581766931	1	CD44
SP110	5.57034962102414e-07	0.140450319665655	0.023	0.121	0.00985506254951591	1	SP110
CDC42SE2	5.79896154907697e-07	0.743702570347298	0.023	0.121	0.010259522772627	1	CDC42SE2
CAMLG	5.79896154907697e-07	0.525651943699172	0.023	0.121	0.010259522772627	1	CAMLG
TNFRSF1B	5.94464479470022e-07	0.0151627356719359	0.031	0.137	0.0105172655707836	1	TNFRSF1B
PTMAP5	6.29975415156883e-07	0.373089517191785	0.031	0.137	0.0111455250449556	1	PTMAP5
PRKAR2A	6.35213039140129e-07	0.472638866594083	0.031	0.137	0.0112381890884672	1	PRKAR2A
DNAJC21	6.40166299700299e-07	0.0820837873154258	0.021	0.114	0.0113258221742977	1	DNAJC21
WWP1	6.49039108562673e-07	0.192633048446613	0.021	0.114	0.0114827999086908	1	WWP1
UBE2G1	6.61052944363578e-07	0.355929432883294	0.021	0.114	0.0116953486916804	1	UBE2G1
NUMB	7.13258948465345e-07	0.201480838086742	0.018	0.108	0.0126189773162489	1	NUMB
TSEN34	7.23438830719302e-07	0.27071355681175	0.018	0.108	0.0127990797930859	1	TSEN34
STK17B	7.28249492727739e-07	0.108233801408293	0.028	0.13	0.0128841900253392	1	STK17B
PPP2R5E	7.3030303180278e-07	0.371893138311938	0.018	0.108	0.0129205212386548	1	PPP2R5E
CDKN1A	7.3030303180278e-07	0.188390478265156	0.018	0.108	0.0129205212386548	1	CDKN1A
NOP58	7.37229958459182e-07	0.334667545336587	0.018	0.108	0.0130430724250599	1	NOP58
EML4	7.407161320382e-07	0.515787630723699	0.018	0.108	0.0131047498080198	1	EML4
TCEA3	7.43795199427184e-07	0.10842767255346	0.028	0.13	0.0131592246682657	1	TCEA3
EP300	8.00132277856655e-07	0.110699698444828	0.015	0.102	0.0141559402598399	1	EP300
TMF1	8.04043524871675e-07	0.319405771604615	0.015	0.102	0.0142251380420297	1	TMF1
EMC3	8.0797318360466e-07	0.253386541727374	0.015	0.102	0.0142946615643336	1	EMC3
SLK	8.1192133715013e-07	0.0762648820270536	0.015	0.102	0.0143645122968601	1	SLK
DHX9	8.1192133715013e-07	0.0698959985000683	0.015	0.102	0.0143645122968601	1	DHX9
CETN2	8.1192133715013e-07	0.0175531608406879	0.015	0.102	0.0143645122968601	1	CETN2
CCL4	8.30574624448529e-07	0.198101757508414	0.026	0.124	0.0146945262557434	1	CCL4
IER3	8.32853068916477e-07	0.233936985997697	0.041	0.156	0.0147348364952703	1	IER3
PLEK	8.52388697848931e-07	0.160623736097932	0.026	0.124	0.0150804608423433	1	PLEK
IMMT	8.86149922195519e-07	0.323664692869981	0.026	0.124	0.0156777644234831	1	IMMT
KIAA0319L	1.01381464077526e-06	0.51499294192818	0.023	0.117	0.017936408624596	1	KIAA0319L
MAX	1.04104212397996e-06	0.649404389659904	0.023	0.117	0.0184181172574534	1	MAX
NPL	1.06110824162039e-06	0.315814701960278	0.039	0.149	0.0187731270107479	1	NPL
CPM	1.18073502206704e-06	0.0929553582481792	0.021	0.111	0.02088956401041	1	CPM
BAZ2A	1.20233882203231e-06	0.19687316461883	0.021	0.111	0.0212717784393957	1	BAZ2A
CBR1	1.20234029238349e-06	0.344800326611271	0.021	0.111	0.0212718044528487	1	CBR1
METTL7A	1.30343600951325e-06	0.534595886759142	0.177	0.406	0.0230603898803083	1	METTL7A
WAS	1.30405053715118e-06	0.353167629978891	0.028	0.127	0.0230712621032786	1	WAS
TMEM30A	1.32226225997726e-06	0.577514456120479	0.018	0.105	0.0233934639035177	1	TMEM30A
RRAGC	1.34719266021609e-06	0.625198876850666	0.018	0.105	0.023834532544543	1	RRAGC
TAP1	1.35982677969191e-06	0.663678302722476	0.018	0.105	0.0240580553863093	1	TAP1
MAT2A	1.35982677969191e-06	0.460530797739345	0.018	0.105	0.0240580553863093	1	MAT2A
CCAR1	1.50918363910327e-06	0.104560999937109	0.026	0.121	0.026700476943015	1	CCAR1
YIPF4	1.61108067809166e-06	0.333692867905696	0.033	0.137	0.0285032393567977	1	YIPF4
RBBP6	1.85289178684531e-06	0.286583441953566	0.023	0.114	0.0327813614928673	1	RBBP6
BAG1	2.16795814481383e-06	0.442234399634939	0.021	0.108	0.0383555154980463	1	BAG1
BLOC1S6	2.17768809492076e-06	0.658365189077961	0.021	0.108	0.0385276577753381	1	BLOC1S6
HCLS1	2.30469128683303e-06	0.459615962567619	0.036	0.14	0.04077459824665	1	HCLS1
VASP	2.35236566728641e-06	0.474016017190115	0.028	0.124	0.0416180533856313	1	VASP
TRIM22	2.42973832687887e-06	0.0715247105787207	0.018	0.102	0.0429869304791409	1	TRIM22
SF3B6	2.48645055319756e-06	0.473641126179747	0.018	0.102	0.0439902831871712	1	SF3B6
ZMPSTE24	2.48645055319756e-06	0.422349323087545	0.018	0.102	0.0439902831871712	1	ZMPSTE24
RABL6	2.70546031854096e-06	0.335445291819028	0.026	0.117	0.0478650039556267	1	RABL6
BOD1L1	2.79346886194061e-06	0.838376300243965	0.033	0.133	0.0494220511054533	1	BOD1L1
NUDT3	2.79810033138326e-06	0.590790098585088	0.026	0.117	0.0495039910628327	1	NUDT3
CCNL1	3.15987919146426e-06	0.690840127781578	0.039	0.143	0.0559045826553858	1	CCNL1
STT3B	3.17239147625287e-06	0.141529490123976	0.023	0.111	0.0561259499978658	1	STT3B
ZBTB16	3.32645495799583e-06	0.371753133991942	0.023	0.111	0.0588516411168623	1	ZBTB16
RNF19B	3.35522676955564e-06	0.918019540248238	0.023	0.111	0.0593606720069783	1	RNF19B
SH3BP2	3.65847159360983e-06	0.507283583642877	0.021	0.105	0.0647256794341452	1	SH3BP2
JTB	3.7904928828904e-06	0.0799765200959784	0.021	0.105	0.067061400084097	1	JTB
MKLN1	3.84116857358242e-06	0.189617194807894	0.021	0.105	0.0679579544038202	1	MKLN1
CRYM	3.87649386882679e-06	0.551902967703651	0.036	0.137	0.0685829295272836	1	CRYM
DBNL	3.89249331476268e-06	0.613177248778612	0.021	0.105	0.0688659917247813	1	DBNL
CIR1	3.90974716127372e-06	0.411781064312776	0.021	0.105	0.0691712467772547	1	CIR1
SORL1	3.92707429911269e-06	0.420670370877371	0.021	0.105	0.0694777984999017	1	SORL1
GOSR2	3.92707429911269e-06	0.354276191435832	0.021	0.105	0.0694777984999017	1	GOSR2
TNPO2	3.93850671213372e-06	0.272350596092788	0.028	0.121	0.0696800607510698	1	TNPO2
HLA-DRA	3.94651309671904e-06	0.56513777372993	0.075	0.21	0.0698217097071532	1	HLA-DRA
UGT2B7	3.95395645917288e-06	0.314511772238109	0.244	0.511	0.0699533976756865	1	UGT2B7
ENTPD5	4.41258318474022e-06	0.067802573512739	0.026	0.114	0.0780674217044241	1	ENTPD5
CXCL14	5.0429456367445e-06	0.374598398284627	0.311	0.651	0.0892197942052838	1	CXCL14
MX1	5.76906083451167e-06	0.211231561733161	0.023	0.108	0.10206622428418	1	MX1
PPIF	5.789285570139e-06	0.527269503824556	0.031	0.124	0.102424040306899	1	PPIF
ZFP36	6.04020276370463e-06	0.674120011998599	0.123	0.295	0.106863267295462	1	ZFP36
MAP4K4	6.51616022372125e-06	0.21534203077913	0.028	0.117	0.115283906678076	1	MAP4K4
ANXA1	7.009483848842e-06	0.417643406848114	0.041	0.143	0.124011788253713	1	ANXA1
TRIM33	7.04966700915822e-06	0.639636294434873	0.021	0.102	0.124722708726027	1	TRIM33
PCF11	7.04966700915822e-06	0.437482875242719	0.021	0.102	0.124722708726027	1	PCF11
MRPL33	7.14606163613337e-06	0.656241681920091	0.028	0.117	0.126428122466472	1	MRPL33
FMR1	7.17472904883991e-06	0.617610765017157	0.028	0.117	0.126935306332076	1	FMR1
MYO1F	7.75004788153776e-06	0.413428102848918	0.033	0.127	0.137113847120166	1	MYO1F
MT1HL1	8.21835110346618e-06	0.250151086964378	0.026	0.111	0.145399067722524	1	MT1HL1
BUD23	8.63245301342351e-06	0.482164841975038	0.026	0.111	0.152725358713489	1	BUD23
BNIP3P1	8.7748645029238e-06	0.565655866276526	0.026	0.111	0.155244902785728	1	BNIP3P1
RAB11FIP3	9.29495751326905e-06	0.500499630859369	0.049	0.156	0.164446388324756	1	RAB11FIP3
SRGN	9.59029718829985e-06	0.42834293245005	0.077	0.206	0.169671537855401	1	SRGN
RSRP1	1.01977437992411e-05	0.665420377737729	0.031	0.121	0.180418483296173	1	RSRP1
ARRB2	1.04339574939437e-05	0.252612908218111	0.023	0.105	0.184597575982852	1	ARRB2
TYROBP	1.26072824447825e-05	0.468655469333796	0.046	0.149	0.223048041013092	1	TYROBP
CHD3	1.38985009375587e-05	0.683447893054571	0.033	0.124	0.245892278587288	1	CHD3
NFKBIZ	1.53041317551703e-05	0.77821506274104	0.054	0.162	0.270760699012472	1	NFKBIZ
UGT3A1	1.78561435391458e-05	0.114779279958857	0.023	0.102	0.315910891494567	1	UGT3A1
CLSTN3	1.80416195638483e-05	0.375603842018155	0.023	0.102	0.319192333323605	1	CLSTN3
IKZF1	1.85325343223062e-05	0.2932730902145	0.023	0.102	0.327877597230242	1	IKZF1
PSMA3-AS1	1.86091799178155e-05	0.494310755533175	0.023	0.102	0.329233611105992	1	PSMA3-AS1
NFKBIA	1.95821905002231e-05	0.547849395361236	0.216	0.451	0.346448114329947	1	NFKBIA
ZRANB2	2.12652211680866e-05	0.404142521274533	0.028	0.111	0.376224292905788	1	ZRANB2
AC007098.1	2.15144534344832e-05	0.352626565292076	0.028	0.111	0.380633710162878	1	AC007098.1
PLAUR	2.27320839984255e-05	0.450352546714986	0.033	0.121	0.402176030100144	1	PLAUR
SMCHD1	2.33698232307913e-05	0.585964275020381	0.033	0.121	0.41345891259916	1	SMCHD1
IFITM2	2.38982370500371e-05	0.704596813488464	0.087	0.219	0.422807609889256	1	IFITM2
BAZ2B	2.59897034703663e-05	0.339774931940309	0.026	0.105	0.459809833797721	1	BAZ2B
CALML3	2.60930823734535e-05	0.402081747763762	0.026	0.105	0.461638813351139	1	CALML3
AOC1	3.78189261170297e-05	0.199841245230581	0.033	0.117	0.66909244086249	1	AOC1
CD37	3.92168310541568e-05	0.504678356379815	0.033	0.117	0.693824175010142	1	CD37
ADAM10	4.1067805588339e-05	0.660640871365328	0.044	0.137	0.726571616468894	1	ADAM10
NQO1	4.38647878818082e-05	0.240542277239328	0.026	0.102	0.776055827204951	1	NQO1
IFI27	4.44586228592812e-05	0.0530709322381244	0.031	0.111	0.786561955626404	1	IFI27
ZC3H6	4.57909236994412e-05	0.55278112188456	0.026	0.102	0.810133022090515	1	ZC3H6
AZGP1	4.57909646340908e-05	0.488168286675864	0.026	0.102	0.810133746306335	1	AZGP1
TSKU	4.59699940050931e-05	0.252023724093823	0.026	0.102	0.813301133938107	1	TSKU
BCYRN1	4.65652324840515e-05	0.210654457802973	0.031	0.111	0.823832093107838	1	BCYRN1
SLC22A6	4.76977958392045e-05	0.337809762722291	0.031	0.111	0.843869403987206	1	SLC22A6
CTSZ	4.78743316387418e-05	0.35422371536987	0.031	0.111	0.84699267535262	1	CTSZ
NKTR	5.05070826275715e-05	0.357928899219546	0.036	0.121	0.893571305846995	1	NKTR
ZEB2	5.12572595008996e-05	0.439959769345245	0.041	0.13	0.906843435089916	1	ZEB2
FOSB	6.72948322857466e-05	0.715684392548212	0.067	0.175	1	1	FOSB
YPEL3	9.97500133465069e-05	1.13817922859836	0.054	0.149	1	1	YPEL3
UTRN	0.000103657765984307	0.408582710369851	0.028	0.102	1	1	UTRN
CELF2	0.000137605149004381	0.846226553031131	0.041	0.124	1	1	CELF2
FAM151A	0.000138788541640613	0.346413434242877	0.036	0.114	1	1	FAM151A
MTND1P23	0.000149291879303952	1.15391178234966	0.64	0.794	1	1	MTND1P23
IL1B	0.000241996534280943	0.485090358588036	0.044	0.124	1	1	IL1B
VSIR	0.000293191943162989	0.486550733495733	0.033	0.105	1	1	VSIR
FGR	0.000599623020358358	0.589679732566313	0.036	0.105	1	1	FGR
S100A8	0.000731295420267329	0.57276098083217	0.159	0.308	1	1	S100A8
MTND2P28	0.00111744907120229	1.18618389658243	0.075	0.165	1	1	MTND2P28
ENPEP	0.0013033985389303	0.450650865896255	0.041	0.108	1	1	ENPEP
FTH1	0.00199016905167554	0.223788785674041	0.447	0.819	1	1	FTH1
TTC39B	0.00212153692952388	0.798150576857546	0.057	0.13	1	1	TTC39B
SAMHD1	0.00283905596960153	0.821584529692431	0.054	0.124	1	1	SAMHD1
AC020916.1	0.00297275835640126	0.566321697892329	0.041	0.102	1	1	AC020916.1
CXCL8	0.00403208239401922	0.68863832449753	0.165	0.298	1	1	CXCL8
IRF1	0.00417095611530954	0.957944965269832	0.054	0.121	1	1	IRF1
GNLY	0.00473762827717682	0.314511390812362	0.044	0.102	1	1	GNLY
FCER1G	0.00519255948197022	0.693630957656068	0.051	0.114	1	1	FCER1G
SELL	0.00547139432557564	0.618745722922364	0.044	0.102	1	1	SELL
FTL	0.00563824943937075	0.229154481601897	0.496	0.87	1	1	FTL
CTSS	0.00753185819324846	0.871708955738074	0.087	0.168	1	1	CTSS
PCK1	2.36814538569892e-18	0.848830557466138	0.722	0.289	4.18972281637853e-14	2	PCK1
ALDOB	1.37594231523537e-17	0.641944224424988	0.991	0.676	2.43431714411441e-13	2	ALDOB
HPD1	1.39437407265325e-11	0.614640701605686	0.574	0.252	2.46692660933813e-07	2	HPD
GSTA1	2.37606665501015e-11	0.844989308800081	0.481	0.195	4.20373712604395e-07	2	GSTA1
ECHS1	6.18497463086731e-11	0.572145511862126	0.639	0.344	1.09424571169304e-06	2	ECHS1
ALDH6A1	2.6356450302201e-10	0.667467756566103	0.519	0.245	4.6629831874654e-06	2	ALDH6A1
GPX3	3.90721743635936e-10	0.440414306088354	0.963	0.773	6.91264908840697e-06	2	GPX3
ASS1	4.710869455332e-10	0.553699728819299	0.593	0.294	8.33447024037337e-06	2	ASS1
PEBP1	2.47711045154692e-09	0.526719799335187	0.722	0.465	4.3825038108768e-05	2	PEBP1
TPT1	1.49122257956014e-08	0.456281411009197	0.926	0.631	0.00026382709877578	2	TPT1
DCXR	1.65279861963352e-08	0.732325311493057	0.444	0.208	0.000292413131785562	2	DCXR
RIDA1	1.97896316822884e-08	0.655095397927151	0.38	0.163	0.000350118163723047	2	RIDA
GATM	2.89003150189637e-08	0.511880269163093	0.556	0.28	0.000511304373315506	2	GATM
GSTA2	3.57458151166127e-08	0.896320129205635	0.333	0.136	0.000632414961043112	2	GSTA2
SMIM241	4.27709694084895e-08	0.307101374248358	0.648	0.349	0.000756703990774997	2	SMIM24
PBLD	4.92042968570738e-08	0.486763568244915	0.426	0.195	0.00087052241999535	2	PBLD
AGMAT1	1.0195598527183e-07	0.504945849033089	0.5	0.253	0.00180380529142921	2	AGMAT
ALDH4A1	1.14475259913701e-07	0.648098829052824	0.472	0.245	0.00202529629839319	2	ALDH4A1
RBP5	1.34102048064196e-07	0.563045606130303	0.491	0.262	0.00237253343435175	2	RBP5
SLC22A8	1.4144971202498e-07	0.852360342745904	0.333	0.138	0.00250252830514595	2	SLC22A8
SLC34A1	6.07787536281539e-07	0.756374673190473	0.231	0.077	0.010752977091893	2	SLC34A1
NAT8	7.2103320972997e-07	0.423720552132504	0.481	0.252	0.0127565195465426	2	NAT8
LDHB	1.15275168550647e-06	0.710250567111127	0.389	0.21	0.0203944828199804	2	LDHB
SOD1	2.63680361883182e-06	0.489384193011833	0.463	0.265	0.0466503296243725	2	SOD1
FTL1	3.38653448787744e-06	0.228539895196425	0.907	0.619	0.0599145681595277	2	FTL
ALDH2	3.67114173611766e-06	0.711116661747063	0.333	0.169	0.0649498395953937	2	ALDH2
PHYH	3.89968906776636e-06	1.15216499992639	0.241	0.099	0.0689932989869224	2	PHYH
ACAT1	5.02601139254483e-06	0.734728221847913	0.333	0.169	0.0889201935569031	2	ACAT1
AK4	6.3793914064696e-06	0.642196592933734	0.444	0.257	0.11286419276326	2	AK4
UPP2	7.667378230455e-06	1.46291011361109	0.167	0.054	0.13565125565321	2	UPP2
BHMT	8.47879404954849e-06	0.712447751476024	0.306	0.144	0.150006824324612	2	BHMT
CYSTM1	9.61980819016758e-06	0.670437871084333	0.324	0.173	0.170193646500445	2	CYSTM1
SLC13A3	1.16054413651568e-05	0.679022192608447	0.241	0.097	0.205323468632354	2	SLC13A3
PAH1	1.19067382826392e-05	0.579460972498054	0.287	0.131	0.210654013696453	2	PAH
MT1G	1.31534552491993e-05	0.447596057559531	0.491	0.29	0.232710930268834	2	MT1G
CYB5A	1.62324323820771e-05	0.850924756232867	0.37	0.211	0.287184193703707	2	CYB5A
TST	1.77551811827156e-05	0.856400064056106	0.361	0.203	0.314124665484605	2	TST
PDZK1IP11	1.91922752750044e-05	0.25231544846682	0.62	0.399	0.339549734165378	2	PDZK1IP1
GPD1	3.6776455326159e-05	1.07568678617166	0.204	0.084	0.650649047630404	2	GPD1
CNDP2	3.79893370594783e-05	0.661677681783771	0.324	0.176	0.672107351256291	2	CNDP2
SLC27A2	3.90509064793964e-05	1.02716536070508	0.176	0.064	0.690888637433481	2	SLC27A2
FTH1P10	3.92546613128716e-05	0.343511296065381	0.509	0.329	0.694493467947324	2	FTH1P10
HSPB1	4.79050056842827e-05	0.423796582169719	0.435	0.27	0.84753536056633	2	HSPB1
FABP11	5.10893181297248e-05	0.5882929956684	0.278	0.131	0.903872216351091	2	FABP1
PEPD1	7.886404279571e-05	0.423454062349645	0.352	0.193	1	2	PEPD
UGT2B71	7.9029358074223e-05	0.182234944348379	0.546	0.331	1	2	UGT2B7
SLC6A13	8.17465219581981e-05	0.957678828010972	0.222	0.102	1	2	SLC6A13
FAHD1	0.000117586212642927	0.887433170165814	0.259	0.131	1	2	FAHD1
CXCL141	0.000169967702803736	0.0934181241016034	0.657	0.428	1	2	CXCL14
SLC22A12	0.000187662269988326	0.640002501860183	0.25	0.122	1	2	SLC22A12
CALM1	0.000226691982526912	0.237622947631531	0.481	0.329	1	2	CALM1
SLC39A5	0.000230346837737879	1.00821122895011	0.13	0.044	1	2	SLC39A5
IGFBP4	0.00024302943518343	0.63838315396904	0.296	0.166	1	2	IGFBP4
KHK	0.000246350742927843	0.823775564312464	0.213	0.101	1	2	KHK
CMBL	0.000254061802143169	0.642967817645302	0.269	0.141	1	2	CMBL
MYL6	0.000293963545191468	0.361195381799695	0.481	0.326	1	2	MYL6
PIPOX	0.000299020521164727	0.906131787961634	0.222	0.109	1	2	PIPOX
CTSB1	0.000321351984448013	0.236588437794423	0.593	0.408	1	2	CTSB
EIF1	0.00038948327340488	0.409063125612472	0.426	0.28	1	2	EIF1
BBOX1	0.000445625363800231	0.40144303149697	0.287	0.158	1	2	BBOX1
TXN	0.000604048448711737	0.654797303000498	0.306	0.186	1	2	TXN
BHMT2	0.000618638692763035	0.455880805682195	0.38	0.245	1	2	BHMT2
CYP4A11	0.000642672324741524	1.08085706728556	0.157	0.067	1	2	CYP4A11
QDPR1	0.000650560166992234	0.318057448189354	0.231	0.117	1	2	QDPR
AHCY	0.000781238771285749	1.21840593791185	0.231	0.129	1	2	AHCY
SEPHS2	0.000820106669282552	0.642723905171765	0.241	0.129	1	2	SEPHS2
SLC7A81	0.000874205244732439	0.229279058698238	0.287	0.156	1	2	SLC7A8
HSPD1	0.00092674713302219	0.469056810488886	0.352	0.228	1	2	HSPD1
TMEM174	0.000934897877886068	0.800111548402052	0.167	0.076	1	2	TMEM174
AL136454.1	0.0010318407960373	0.289399029763499	0.444	0.302	1	2	AL136454.1
UBB	0.0010869781475659	0.526603280789233	0.333	0.223	1	2	UBB
ATP1B1	0.00119820674225044	0.292976415841021	0.343	0.206	1	2	ATP1B1
SLC25A39	0.00120305626566197	0.664606769678323	0.222	0.119	1	2	SLC25A39
EEF1A1	0.00133097702264925	0.17974966662265	0.824	0.572	1	2	EEF1A1
RNF1521	0.00137583076441531	0.518697305619867	0.231	0.126	1	2	RNF152
QPRT	0.00138820248624128	0.364486245671093	0.333	0.21	1	2	QPRT
IMPA2	0.00154267349907064	0.766998103775608	0.185	0.092	1	2	IMPA2
SLC25A5	0.00154851940195925	0.813067067611057	0.287	0.183	1	2	SLC25A5
CRYL1	0.00184926990772866	0.69984886489521	0.278	0.171	1	2	CRYL1
LRP2	0.00185919900731373	0.660012594783615	0.204	0.106	1	2	LRP2
TMBIM6	0.00189440022598604	0.302351925891275	0.435	0.31	1	2	TMBIM6
LAMTOR5	0.00190446840382459	0.946284282289298	0.25	0.153	1	2	LAMTOR5
NIT2	0.00229789286643469	0.982248871562553	0.148	0.069	1	2	NIT2
GLYATL1	0.0023093163082139	0.593172796968968	0.241	0.138	1	2	GLYATL1
GCDH	0.00247647468121533	1.09166886888535	0.111	0.044	1	2	GCDH
SERF2	0.00256676909587002	0.472312568336495	0.343	0.233	1	2	SERF2
PTH1R1	0.00281037724223992	0.272590655320479	0.454	0.319	1	2	PTH1R
SLC13A1	0.00320926694667041	0.599413743206097	0.213	0.116	1	2	SLC13A1
AGXT2	0.00352658956545039	0.420662868111528	0.194	0.104	1	2	AGXT2
AGT	0.00356136223063138	0.687899136163953	0.12	0.05	1	2	AGT
ATP5F1E	0.00370046741647639	0.25620982425378	0.444	0.329	1	2	ATP5F1E
AKR7A2	0.00375011469105862	0.795461561284074	0.194	0.109	1	2	AKR7A2
UBA521	0.00391649481169384	0.22804225094407	0.38	0.272	1	2	UBA52
ACSM2A	0.00393924049621162	0.577803119652918	0.241	0.144	1	2	ACSM2A
SUCLG21	0.00404247937981941	0.296481460258977	0.343	0.235	1	2	SUCLG2
HABP4	0.00405061050518673	0.992930894981543	0.12	0.052	1	2	HABP4
SELENOP	0.00410037056821284	0.441421741322536	0.333	0.221	1	2	SELENOP
EZR	0.00454521993599019	0.394970347316669	0.352	0.252	1	2	EZR
ETFB	0.0046003253529239	0.599936143676915	0.213	0.121	1	2	ETFB
ACO21	0.00482939396903025	0.267506452737396	0.324	0.22	1	2	ACO2
CAMK2N11	0.00520746431251938	0.545261766474621	0.296	0.203	1	2	CAMK2N1
C11orf54	0.00534779940184215	0.464379558910772	0.269	0.169	1	2	C11orf54
PRDX5	0.00536773049876037	0.403595190383581	0.315	0.215	1	2	PRDX5
DDC	0.00559959727389346	0.385844323592119	0.204	0.114	1	2	DDC
AKR1A1	0.0057512354331474	0.663299149017608	0.231	0.144	1	2	AKR1A1
CRYAB1	0.00576432700240008	0.254567758344661	0.398	0.28	1	2	CRYAB
GAPDH	0.00649286609865243	0.465074267399302	0.315	0.221	1	2	GAPDH
SLC17A31	0.0067216048893044	0.157742110678023	0.25	0.146	1	2	SLC17A3
MIOX	0.00672678410241333	0.73167411007415	0.167	0.087	1	2	MIOX
PRDX11	0.00690215412148537	0.315635655476211	0.315	0.218	1	2	PRDX1
CA121	0.0076263845858614	0.212409764064132	0.269	0.166	1	2	CA12
PPIA	0.00859279307007196	0.19597340688252	0.38	0.267	1	2	PPIA
NPR3	0.00865680877200183	0.770138526731314	0.148	0.077	1	2	NPR3
ASPDH	0.00898924443235461	0.711734319396965	0.102	0.044	1	2	ASPDH
SLC25A10	0.00902732138043058	0.67139125410409	0.12	0.055	1	2	SLC25A10
PNPO	0.00937362749394613	0.773279249169626	0.148	0.077	1	2	PNPO
CANX	0.00956276851195408	0.328461698202796	0.343	0.247	1	2	CANX
SLC7A7	0.00967481966876164	0.727487831572846	0.157	0.084	1	2	SLC7A7
TSPAN1	0.00999542524004384	0.592623156307596	0.231	0.144	1	2	TSPAN1
ADGRE4P	2.18556461668714e-23	2.11488466448506	0.143	0	3.86670091984288e-19	3	ADGRE4P
LINC00939	2.18556461668714e-23	1.88408902089424	0.143	0	3.86670091984288e-19	3	LINC00939
NT5M	2.18556461668714e-23	1.74577992111071	0.143	0	3.86670091984288e-19	3	NT5M
CCDC105	2.18556461668714e-23	1.56012129392242	0.143	0	3.86670091984288e-19	3	CCDC105
AC002456.1	2.18556461668714e-23	1.53564386274411	0.143	0	3.86670091984288e-19	3	AC002456.1
AC239803.1	2.18556461668714e-23	1.32384962001882	0.143	0	3.86670091984288e-19	3	AC239803.1
ANP32C	2.18556461668714e-23	1.32384962001882	0.143	0	3.86670091984288e-19	3	ANP32C
HSPD1P7	2.18556461668714e-23	1.32384962001882	0.143	0	3.86670091984288e-19	3	HSPD1P7
U2AF1L5	2.18556461668714e-23	1.32384962001882	0.143	0	3.86670091984288e-19	3	U2AF1L5
AL356234.1	2.18556461668714e-23	1.30985266561995	0.143	0	3.86670091984288e-19	3	AL356234.1
CTRC	2.18556461668714e-23	1.30985266561995	0.143	0	3.86670091984288e-19	3	CTRC
LINC00836	2.18556461668714e-23	1.30985266561995	0.143	0	3.86670091984288e-19	3	LINC00836
PTCHD1	2.18556461668714e-23	1.30985266561995	0.143	0	3.86670091984288e-19	3	PTCHD1
ZNF784	2.74880720121657e-12	1.88255047526074	0.143	0.001	4.86318970039235e-08	3	ZNF784
CASS4	2.74880720121657e-12	1.73485421791145	0.143	0.001	4.86318970039235e-08	3	CASS4
DBH-AS1	2.74880720121657e-12	1.67146953871456	0.143	0.001	4.86318970039235e-08	3	DBH-AS1
PSMA6P1	2.74880720121657e-12	1.55376500365154	0.143	0.001	4.86318970039235e-08	3	PSMA6P1
LINC01093	2.74880720121657e-12	1.53740731774253	0.143	0.001	4.86318970039235e-08	3	LINC01093
PDE11A	2.74880720121657e-12	1.50538427641003	0.143	0.001	4.86318970039235e-08	3	PDE11A
GAPDHP40	2.74880720121657e-12	1.3222664231034	0.143	0.001	4.86318970039235e-08	3	GAPDHP40
UBE2MP1	2.74880720121657e-12	1.30623709347847	0.143	0.001	4.86318970039235e-08	3	UBE2MP1
MAPK12	2.74880720121657e-12	1.29816127517063	0.143	0.001	4.86318970039235e-08	3	MAPK12
UGT1A6	3.17522874855572e-12	1.69781461662849	0.143	0.001	5.61761470194479e-08	3	UGT1A6
EFNA4	3.17522874855572e-12	1.5952258558302	0.143	0.001	5.61761470194479e-08	3	EFNA4
AC026401.3	3.17522874855572e-12	1.50388121402697	0.143	0.001	5.61761470194479e-08	3	AC026401.3
AC244636.3	3.17522874855572e-12	1.20516559154996	0.143	0.001	5.61761470194479e-08	3	AC244636.3
AC135983.2	8.65307523206208e-11	2.14825945995971	0.286	0.01	1.53090207005642e-06	3	AC135983.2
IL17RB	6.44297618736751e-09	1.85949959017136	0.429	0.03	0.000113989134706906	3	IL17RB
TNFAIP8L2	1.49872803907319e-08	1.86258240044852	0.143	0.003	0.000265154964672828	3	TNFAIP8L2
SHLD3	1.49872803907319e-08	1.66303457504166	0.143	0.003	0.000265154964672828	3	SHLD3
TONSL	1.49872803907319e-08	1.53356320458504	0.143	0.003	0.000265154964672828	3	TONSL
AC025175.2	1.49872803907319e-08	1.5026069662076	0.143	0.003	0.000265154964672828	3	AC025175.2
NDUFB4P12	1.49872803907319e-08	1.3201035804452	0.143	0.003	0.000265154964672828	3	NDUFB4P12
C1QTNF6	1.49872803907319e-08	1.3003040853209	0.143	0.003	0.000265154964672828	3	C1QTNF6
SERGEF	1.49872803907319e-08	1.28784811106182	0.143	0.003	0.000265154964672828	3	SERGEF
CLCN4	1.65033151860009e-08	1.68801234926262	0.143	0.003	0.000291976652270728	3	CLCN4
CFAP45	1.65033151860009e-08	1.63217686716585	0.143	0.003	0.000291976652270728	3	CFAP45
MKS1	1.65033151860009e-08	1.56200519378205	0.143	0.003	0.000291976652270728	3	MKS1
GPR84	1.65033151860009e-08	1.51702658423875	0.143	0.003	0.000291976652270728	3	GPR84
HNRNPKP4	1.65033151860009e-08	1.45068411221696	0.143	0.003	0.000291976652270728	3	HNRNPKP4
PHKA1	1.65033151860009e-08	1.26491648826064	0.143	0.003	0.000291976652270728	3	PHKA1
CLDND2	1.65033151860009e-08	1.25185337932559	0.143	0.003	0.000291976652270728	3	CLDND2
RN7SL832P	1.65033151860009e-08	1.04753106036585	0.143	0.003	0.000291976652270728	3	RN7SL832P
USP40	1.04472001628417e-07	2.20594678663026	0.429	0.037	0.00184831865280996	3	USP40
NFIA	2.77154980680726e-07	1.83478898628987	0.571	0.07	0.00490342591820341	3	NFIA
CYTIP	7.39448393627903e-07	2.0068465333174	0.286	0.019	0.0130823209800649	3	CYTIP
SPRYD7	9.29984935734002e-07	1.78985739414506	0.286	0.019	0.016453293483006	3	SPRYD7
ZNF14	1.15250964474182e-06	1.86990287028661	0.143	0.004	0.0203902006347722	3	ZNF14
AL360169.3	1.15250964474182e-06	1.81570133966375	0.143	0.004	0.0203902006347722	3	AL360169.3
MTERF1	1.15250964474182e-06	1.71398394548179	0.143	0.004	0.0203902006347722	3	MTERF1
EEF1A1P9	1.15250964474182e-06	1.71052305576381	0.143	0.004	0.0203902006347722	3	EEF1A1P9
THAP7	1.15250964474182e-06	1.65438990582844	0.143	0.004	0.0203902006347722	3	THAP7
RNF150	1.15250964474182e-06	1.30388703694772	0.143	0.004	0.0203902006347722	3	RNF150
ATP5F1AP2	1.15250964474182e-06	1.29083543096413	0.143	0.004	0.0203902006347722	3	ATP5F1AP2
AP001528.2	1.15250964474182e-06	1.28399062436926	0.143	0.004	0.0203902006347722	3	AP001528.2
CHMP4A	1.23907137987156e-06	1.78584837957146	0.143	0.004	0.0219216508526876	3	CHMP4A
CLDN19	1.33186977552806e-06	1.50437842055001	0.143	0.004	0.0235634400686425	3	CLDN19
CDC37L1	1.96357565582112e-06	2.01384180555646	0.286	0.02	0.0347395805027872	3	CDC37L1
FAM245B	4.2078003660069e-06	1.91828708834398	0.286	0.022	0.074444404075394	3	FAM245B
ODF2L	8.03781805440978e-06	1.91724229294901	0.286	0.023	0.142205077018618	3	ODF2L
C3	8.03781805440978e-06	1.90784786349151	0.286	0.023	0.142205077018618	3	C3
TIA1	8.5665898954703e-06	1.94629902986873	0.286	0.023	0.15156010843066	3	TIA1
KATNAL2	1.59792467480352e-05	1.6475656880077	0.143	0.006	0.282704833466239	3	KATNAL2
TFPT	1.59792467480352e-05	1.63646282126384	0.143	0.006	0.282704833466239	3	TFPT
CRIM1-DT	1.59792467480352e-05	1.54656238608137	0.143	0.006	0.282704833466239	3	CRIM1-DT
RNF216P1	1.59792467480352e-05	1.52674136867023	0.143	0.006	0.282704833466239	3	RNF216P1
TRAF3IP2-AS1	1.59792467480352e-05	1.5223024357363	0.143	0.006	0.282704833466239	3	TRAF3IP2-AS1
HOXB-AS1	1.59792467480352e-05	1.51366941707578	0.143	0.006	0.282704833466239	3	HOXB-AS1
TNRC6C-AS1	1.59792467480352e-05	1.27266834784486	0.143	0.006	0.282704833466239	3	TNRC6C-AS1
G2E3	1.59792467480352e-05	1.2718741020107	0.143	0.006	0.282704833466239	3	G2E3
CLEC18A	1.64500179089376e-05	1.6610959381384	0.143	0.006	0.291033716844924	3	CLEC18A
PPP3CB-AS1	1.6934257623248e-05	1.74408039156516	0.143	0.006	0.299600885870504	3	PPP3CB-AS1
TLR8	1.6934257623248e-05	1.26833444867037	0.143	0.006	0.299600885870504	3	TLR8
C16orf89	1.79435095717498e-05	1.16286971877265	0.143	0.006	0.317456571343398	3	C16orf89
LRRK1	1.90099074202166e-05	1.12514920730663	0.143	0.006	0.336323282078473	3	LRRK1
GHITM	3.93885657995585e-05	1.27862058384755	0.714	0.169	0.69686250612579	3	GHITM
PLK3	4.85097170178634e-05	1.72484575323939	0.286	0.027	0.85823391348004	3	PLK3
GPD1L	7.60105297026552e-05	1.7432572840499	0.286	0.029	1	3	GPD1L
HILPDA	9.3676927395362e-05	1.64651238015677	0.143	0.007	1	3	HILPDA
SARS2	9.3676927395362e-05	1.60780528739599	0.143	0.007	1	3	SARS2
ZNF507	9.3676927395362e-05	1.49692503173393	0.143	0.007	1	3	ZNF507
RFC4	9.3676927395362e-05	1.28732813611711	0.143	0.007	1	3	RFC4
ZNF692	9.3676927395362e-05	1.27600461084426	0.143	0.007	1	3	ZNF692
AC073174.1	9.3676927395362e-05	1.2681798743368	0.143	0.007	1	3	AC073174.1
FYB2	9.3676927395362e-05	1.2673439840232	0.143	0.007	1	3	FYB2
CCDC61	9.83282320474014e-05	1.40531090704325	0.143	0.007	1	3	CCDC61
CCDC144B	0.00010319697405799	1.3868585586958	0.143	0.007	1	3	CCDC144B
FTH1P12	0.00010319697405799	1.19252301623665	0.143	0.007	1	3	FTH1P12
CNBD2	0.00010319697405799	1.13967335281506	0.143	0.007	1	3	CNBD2
TCF4	0.000108292616823256	1.2219743462309	0.143	0.007	1	3	TCF4
OSM	0.000108292616823256	1.01878481944066	0.143	0.007	1	3	OSM
STK381	0.000117870908100999	1.75250427403461	0.429	0.067	1	3	STK38
SFXN4	0.000175394549665593	1.56786075353501	0.286	0.032	1	3	SFXN4
EPSTI1	0.000183898096741641	1.53479543432781	0.286	0.032	1	3	EPSTI1
CYB561	0.000242411178066458	2.05988121967624	0.286	0.033	1	3	CYB561
UBE2G21	0.000285060271853241	1.52361594344512	0.429	0.075	1	3	UBE2G2
WDR48	0.000312969856718586	1.85332609029983	0.286	0.034	1	3	WDR48
HSP90B2P	0.000335009613804938	1.84583357118086	0.143	0.009	1	3	HSP90B2P
EIF5A2	0.000335009613804938	1.79604645571461	0.143	0.009	1	3	EIF5A2
CTPS2	0.000335009613804938	1.5462937365682	0.143	0.009	1	3	CTPS2
ADAM15	0.000335009613804938	1.53542233209614	0.143	0.009	1	3	ADAM15
SYPL2	0.000335009613804938	1.4966739365464	0.143	0.009	1	3	SYPL2
ZCCHC3	0.000335009613804938	1.45723820495522	0.143	0.009	1	3	ZCCHC3
MB21D2	0.000335009613804938	1.28670244649212	0.143	0.009	1	3	MB21D2
DSN1	0.000335009613804938	1.24935044194937	0.143	0.009	1	3	DSN1
IFI61	0.000348496791904082	1.00085325421963	0.714	0.191	1	3	IFI6
RASAL2	0.000349241639714653	1.78360926084621	0.143	0.009	1	3	RASAL2
ZNF185	0.000349241639714653	1.67853485412495	0.143	0.009	1	3	ZNF185
FKTN	0.000349241639714653	1.4643618236262	0.143	0.009	1	3	FKTN
HCAR2	0.000349241639714653	1.43619819842588	0.143	0.009	1	3	HCAR2
PGAP3	0.000349241639714653	1.39924433384355	0.143	0.009	1	3	PGAP3
LIN54	0.000349241639714653	1.2425840051316	0.143	0.009	1	3	LIN54
ZNF280D	0.000349241639714653	1.21326319203826	0.143	0.009	1	3	ZNF280D
MAP3K12	0.000349241639714653	1.14731935098448	0.143	0.009	1	3	MAP3K12
CORO1B	0.00035695190228268	1.60765108721349	0.286	0.034	1	3	CORO1B
ATG7	0.000364037646126482	1.0976646406627	0.143	0.009	1	3	ATG7
AL162231.2	0.000379418165309634	1.36335917599536	0.143	0.009	1	3	AL162231.2
PHC2	0.000405186755035786	1.97220910080526	0.286	0.036	1	3	PHC2
MPV17	0.00063192488833338	1.49040532143926	0.286	0.037	1	3	MPV17
ATP5MF1	0.000638263799114201	1.29963927966487	0.571	0.148	1	3	ATP5MF
PLEKHB2	0.000759997047966116	1.3965766495821	0.571	0.148	1	3	PLEKHB2
TMEM223	0.000878388018695363	2.42130229540631	0.143	0.01	1	3	TMEM223
SLC18B1	0.000878388018695363	1.68819792828296	0.143	0.01	1	3	SLC18B1
C11orf49	0.000878388018695363	1.59194182889295	0.143	0.01	1	3	C11orf49
PTBP2	0.000878388018695363	1.48157647491852	0.143	0.01	1	3	PTBP2
SLC16A5	0.000878388018695363	1.29995118922981	0.143	0.01	1	3	SLC16A5
MED7	0.000878388018695363	1.29859152872132	0.143	0.01	1	3	MED7
PRMT6	0.000878388018695363	1.28193244185054	0.143	0.01	1	3	PRMT6
TMEM115	0.000878388018695363	1.26173637041105	0.143	0.01	1	3	TMEM115
HDAC10	0.000911004660906946	2.00992519297401	0.143	0.01	1	3	HDAC10
NIPA1	0.000911004660906946	1.69750686421498	0.143	0.01	1	3	NIPA1
LZTS2	0.000911004660906946	1.5339133328342	0.143	0.01	1	3	LZTS2
IL1R1	0.000911004660906946	1.50610461699484	0.143	0.01	1	3	IL1R1
ZNF605	0.000911004660906946	1.4616929914452	0.143	0.01	1	3	ZNF605
STAG3L4	0.000911004660906946	1.23255426222594	0.143	0.01	1	3	STAG3L4
SMG1P3	0.000911004660906946	1.20367080976517	0.143	0.01	1	3	SMG1P3
FTH1P8	0.000944740657262142	1.40188773842807	0.143	0.01	1	3	FTH1P8
TTC5	0.000944740657262142	1.12235842818188	0.143	0.01	1	3	TTC5
ERVK13-1	0.000944740657262142	0.980106467619635	0.143	0.01	1	3	ERVK13-1
LINC00910	0.000979630810807557	1.16748230279026	0.143	0.01	1	3	LINC00910
LINC02294	0.00101962409358719	1.66822867042374	0.286	0.04	1	3	LINC02294
EIF4A2	0.00107313897504592	1.22842879769857	0.571	0.156	1	3	EIF4A2
NUPR1	0.00107911792067316	1.61205495879989	0.286	0.04	1	3	NUPR1
TCN2	0.00147888117986465	1.50702608107371	0.286	0.042	1	3	TCN2
GGA1	0.00149847832892337	1.52996905506423	0.286	0.043	1	3	GGA1
RSPH3	0.00165176686555312	2.01547094272908	0.286	0.044	1	3	RSPH3
CHCHD1	0.00171031248633512	1.95051586193976	0.286	0.044	1	3	CHCHD1
ZNF621	0.00187081090689115	1.81609012925834	0.143	0.011	1	3	ZNF621
TBC1D17	0.00187081090689115	1.68261115444146	0.143	0.011	1	3	TBC1D17
MTHFD2L	0.00187081090689115	1.67302138859285	0.143	0.011	1	3	MTHFD2L
OSGIN1	0.00187081090689115	1.53413386431438	0.143	0.011	1	3	OSGIN1
NTAN1	0.00187081090689115	1.4583154373374	0.143	0.011	1	3	NTAN1
ZBTB37	0.00187081090689115	1.23000868153319	0.143	0.011	1	3	ZBTB37
GTPBP8	0.00193252230952909	1.57420580722703	0.143	0.011	1	3	GTPBP8
MLH3	0.00193252230952909	1.57372341197772	0.143	0.011	1	3	MLH3
ZFPL1	0.00193252230952909	1.54437491326995	0.143	0.011	1	3	ZFPL1
PSME2P6	0.00193252230952909	1.2217115963775	0.143	0.011	1	3	PSME2P6
PATZ1	0.00193252230952909	1.12118800668075	0.143	0.011	1	3	PATZ1
HGD	0.00198952288444413	1.38879196937992	0.429	0.098	1	3	HGD
RNF180	0.00199609784323849	1.21176172488936	0.143	0.011	1	3	RNF180
LINC01506	0.00206158778400099	1.3576546216558	0.143	0.011	1	3	LINC01506
ALG8	0.00206158778400099	1.04937926006246	0.143	0.011	1	3	ALG8
PLIN5	0.00212904356365767	1.13586884084499	0.143	0.011	1	3	PLIN5
TOM1	0.0021766298999388	1.05594653589351	0.286	0.044	1	3	TOM1
TFG	0.00229274149772348	1.63411600640823	0.286	0.046	1	3	TFG
PRDM2	0.0023314137526938	1.10672426823718	0.286	0.046	1	3	PRDM2
AIFM11	0.00245434173286443	1.38267596612663	0.429	0.1	1	3	AIFM1
GRB14	0.00344254912632457	2.31887808535577	0.143	0.013	1	3	GRB14
UBE2Q2P1	0.00344254912632457	1.84825202260959	0.143	0.013	1	3	UBE2Q2P1
CDC14A	0.00344254912632457	1.7758558833108	0.143	0.013	1	3	CDC14A
NT5C3B	0.00344254912632457	1.24238511880699	0.143	0.013	1	3	NT5C3B
DPY19L4	0.00354471870639054	1.63587485030752	0.143	0.013	1	3	DPY19L4
PINLYP	0.00354471870639054	1.60780538384191	0.143	0.013	1	3	PINLYP
SH3RF1	0.00354471870639054	1.55250609276211	0.143	0.013	1	3	SH3RF1
RRP1B	0.00354471870639054	1.45359579183835	0.143	0.013	1	3	RRP1B
FBXO6	0.00354471870639054	1.44791555708912	0.143	0.013	1	3	FBXO6
ZMYM6	0.00354471870639054	1.24568914248269	0.143	0.013	1	3	ZMYM6
CACTIN	0.00354471870639054	1.19712946050029	0.143	0.013	1	3	CACTIN
TRIM37	0.00354471870639054	0.968465052649235	0.143	0.013	1	3	TRIM37
DNTTIP1	0.00364963964592708	1.55413239875407	0.143	0.013	1	3	DNTTIP1
TMEM184B	0.00364963964592708	1.42938547347626	0.143	0.013	1	3	TMEM184B
PRAP1	0.00364963964592708	1.41913860627716	0.143	0.013	1	3	PRAP1
MTHFD2	0.00375737709023277	1.44439620558086	0.143	0.013	1	3	MTHFD2
NFAM1	0.00375737709023277	1.31192586053635	0.143	0.013	1	3	NFAM1
AFM	0.00375737709023277	1.29057989945063	0.143	0.013	1	3	AFM
ATP5PDP4	0.00375737709023277	1.10493416112482	0.143	0.013	1	3	ATP5PDP4
ZBTB25	0.00386799745934135	1.07598421546411	0.143	0.013	1	3	ZBTB25
ITPRIP	0.00398156846541904	1.06633853649509	0.143	0.013	1	3	ITPRIP
DBI	0.00398321813890446	1.27006235153521	0.571	0.194	1	3	DBI
GNAS1	0.0040109848134335	0.808413096425273	0.571	0.181	1	3	GNAS
PNRC1	0.00439111122613584	1.7083274355276	0.429	0.112	1	3	PNRC1
PSMC2	0.0048397646605091	1.70099213975392	0.286	0.053	1	3	PSMC2
EMC31	0.00485492304526329	1.46163294181432	0.286	0.052	1	3	EMC3
TMEM44-AS1	0.00569300501937043	1.65485932933855	0.143	0.014	1	3	TMEM44-AS1
AEBP2	0.00569300501937043	1.46715453121792	0.143	0.014	1	3	AEBP2
HPS5	0.00584658595571368	1.6627379119103	0.143	0.014	1	3	HPS5
LDAH	0.00584658595571368	1.48976692057559	0.143	0.014	1	3	LDAH
MED10	0.00584658595571368	1.42702530786121	0.143	0.014	1	3	MED10
TCHP	0.00584658595571368	1.18208918119474	0.143	0.014	1	3	TCHP
DPYD	0.00600389193394728	1.92604821687364	0.143	0.014	1	3	DPYD
OXLD1	0.00600389193394728	1.51190730885953	0.143	0.014	1	3	OXLD1
KLRF1	0.00600389193394728	1.4999571658747	0.143	0.014	1	3	KLRF1
UBIAD1	0.00600389193394728	1.48650778335801	0.143	0.014	1	3	UBIAD1
SULT1A2	0.00600389193394728	1.33043060394481	0.143	0.014	1	3	SULT1A2
COG6	0.00600389193394728	1.1878743436798	0.143	0.014	1	3	COG6
LIPT1	0.00616500112314537	1.12502270445833	0.143	0.014	1	3	LIPT1
DNASE1	0.00616500112314537	0.963782655747484	0.143	0.014	1	3	DNASE1
MLEC	0.00619796007746461	1.54909482571945	0.429	0.116	1	3	MLEC
BAZ1B	0.00623429290682959	1.44504259160882	0.286	0.055	1	3	BAZ1B
DUSP3	0.00635456610500463	1.84418045069514	0.286	0.056	1	3	DUSP3
SLC13A31	0.00651769859746613	1.2423979231607	0.429	0.116	1	3	SLC13A3
FFAR2	0.00667194934615645	0.954955368541181	0.143	0.014	1	3	FFAR2
TRIM14	0.00692463257554713	2.60918282752266	0.286	0.057	1	3	TRIM14
CMAS	0.00710064739365506	1.44434651972764	0.286	0.056	1	3	CMAS
DERA	0.00719923599255868	1.42408665037235	0.286	0.056	1	3	DERA
NR2F2	0.00772067644512533	1.60319966738187	0.286	0.057	1	3	NR2F2
KL	0.00825893519289677	1.42501696066368	0.286	0.057	1	3	KL
MRTFA	0.00868667052938606	1.60524510804883	0.143	0.016	1	3	MRTFA
PRSS22	0.00868667052938606	1.58851528079445	0.143	0.016	1	3	PRSS22
ZNF766	0.00868667052938606	1.46006072595118	0.143	0.016	1	3	ZNF766
HNRNPC	0.00877822684237369	0.846699447948585	0.571	0.208	1	3	HNRNPC
CGGBP11	0.00881762263281736	1.83935999966967	0.286	0.059	1	3	CGGBP1
MACROD1	0.00890148421554584	1.68659306049177	0.143	0.016	1	3	MACROD1
ZBTB21	0.00890148421554584	1.6519678201994	0.143	0.016	1	3	ZBTB21
SMUG1	0.00890148421554584	1.46717690387178	0.143	0.016	1	3	SMUG1
GTF2B	0.00890148421554584	1.27305608493577	0.143	0.016	1	3	GTF2B
SH2B1	0.00912103033225777	1.72508574528542	0.143	0.016	1	3	SH2B1
BMERB1	0.00912103033225777	1.60797381076118	0.143	0.016	1	3	BMERB1
SYVN1	0.00912103033225777	1.48252718347637	0.143	0.016	1	3	SYVN1
ATF7	0.00912103033225777	1.42569561984268	0.143	0.016	1	3	ATF7
TSPYL2	0.00912103033225777	1.39362713639138	0.143	0.016	1	3	TSPYL2
GCC1	0.00912103033225777	1.25793955389819	0.143	0.016	1	3	GCC1
PRKRA	0.00912103033225777	1.18119322390421	0.143	0.016	1	3	PRKRA
SBNO2	0.00934539756547648	1.54488067407861	0.143	0.016	1	3	SBNO2
LIG4	0.00934539756547648	1.50690866209718	0.143	0.016	1	3	LIG4
BRAP	0.00934539756547648	1.38555671578459	0.143	0.016	1	3	BRAP
DMTF1	0.00934539756547648	1.30087132354275	0.143	0.016	1	3	DMTF1
TCEANC2	0.00934539756547648	1.2962143642113	0.143	0.016	1	3	TCEANC2
NAT10	0.00934539756547648	1.05199163335914	0.143	0.016	1	3	NAT10
TMEM106B	0.00975734926624438	1.72470206608184	0.286	0.06	1	3	TMEM106B
A2M-AS1	3.24118767200579e-13	1.07928031821701	0.2	0.004	5.73430922931264e-09	4	A2M-AS1
LINC01788	3.48284279472865e-11	1.34557182844276	0.2	0.006	6.16184547243393e-07	4	LINC01788
CRAMP1	9.39897604930023e-10	1.58415490006293	0.2	0.007	1.6628668426422e-05	4	CRAMP1
EXOG	1.37096648039455e-08	0.966218876403472	0.2	0.009	0.000242551389711403	4	EXOG
CCDC167	1.44098746543901e-08	1.52124613361977	0.2	0.009	0.000254939502385469	4	CCDC167
NDUFB1	1.52587610771348e-08	1.29529767959239	0.8	0.157	0.000269958000976669	4	NDUFB1
CLPP	4.94114777047472e-08	1.54324334485716	0.3	0.023	0.000874187863552387	4	CLPP
ZC3HAV11	6.35921327619387e-08	1.68086900223536	0.5	0.068	0.00112507201282422	4	ZC3HAV1
CTSW	4.39062995511255e-07	1.18282915911836	0.3	0.026	0.00776790251658512	4	CTSW
REEP4	4.86897664617109e-07	1.18205477341653	0.2	0.012	0.00861419348240589	4	REEP4
TRIM371	5.27243455615849e-07	0.966477329597353	0.2	0.012	0.00932799121675559	4	TRIM37
NRXN2	1.15022875943677e-06	1.64613011871331	0.3	0.029	0.0203498472119553	4	NRXN2
RNF20	1.24230331317144e-06	1.36109949000656	0.3	0.029	0.0219788302166292	4	RNF20
ASCC3	1.82840197288509e-06	1.1221709913784	0.2	0.013	0.0323480877042831	4	ASCC3
DCUN1D5	1.89575835002535e-06	1.36815599038114	0.2	0.013	0.0335397567286486	4	DCUN1D5
REX1BD	2.27111125225739e-06	1.41743503037151	0.3	0.03	0.0401805002749378	4	REX1BD
OSGIN2	4.34909365686687e-06	1.2327325840302	0.3	0.032	0.0769441649772886	4	OSGIN2
MFSD4B	5.90571536886577e-06	1.25704244946567	0.2	0.014	0.104483916305973	4	MFSD4B
NFS1	1.02050851756792e-05	1.43591891499636	0.3	0.035	0.180548366928117	4	NFS1
PGRMC1	1.41003445194145e-05	1.33211420295132	0.5	0.097	0.249463295237481	4	PGRMC1
SETDB2	1.45764275245444e-05	1.41764815256549	0.2	0.016	0.257886155764239	4	SETDB2
OGFRL1	2.26786789546326e-05	1.37512130352293	0.3	0.037	0.40123118806536	4	OGFRL1
SPN	2.45880102738116e-05	1.74610788099283	0.3	0.037	0.435011077764274	4	SPN
TRIB2	3.0817569092009e-05	1.39951536669004	0.2	0.017	0.545224432375823	4	TRIB2
TMEM107	3.0817569092009e-05	1.1912965170657	0.2	0.017	0.545224432375823	4	TMEM107
NDFIP1	3.37421027312915e-05	1.44822355695068	0.5	0.108	0.596965281522009	4	NDFIP1
TIMM17B	3.65164530178719e-05	1.11631620310579	0.2	0.017	0.646049086792189	4	TIMM17B
HSPB11	3.93284984568146e-05	0.609309982615533	0.9	0.287	0.695799794697964	4	HSPB1
MMUT	5.06011194128381e-05	1.73180468452429	0.3	0.042	0.895235004651932	4	MMUT
SSB1	5.10767188904769e-05	1.02655976169853	0.5	0.112	0.903649310610318	4	SSB
C5orf22	6.23150067840728e-05	1.37660061565398	0.2	0.019	1	4	C5orf22
ASNSD1	6.23150067840728e-05	1.31456267581882	0.2	0.019	1	4	ASNSD1
SMPD1	6.23150067840728e-05	1.25082554620603	0.2	0.019	1	4	SMPD1
C12orf76	0.000118518124813387	1.40905804837146	0.2	0.02	1	4	C12orf76
FAM174A	0.000118518124813387	1.23340351869428	0.2	0.02	1	4	FAM174A
ZFAND1	0.000121487560900108	1.14914495476182	0.2	0.02	1	4	ZFAND1
ERCC1	0.000124527039688444	1.40191654787855	0.2	0.02	1	4	ERCC1
OSBPL1A	0.000131476217258656	1.35690141511494	0.3	0.045	1	4	OSBPL1A
NLRP1	0.000147897711913097	1.06455165544713	0.2	0.02	1	4	NLRP1
COMMD41	0.000153133803993397	0.942944686415604	0.3	0.046	1	4	COMMD4
CPT1A1	0.000158337126531428	1.29805080670491	0.3	0.046	1	4	CPT1A
USP33	0.000174963236691964	1.11595904403736	0.3	0.046	1	4	USP33
GSE1	0.000198187595422835	1.54410987822604	0.3	0.048	1	4	GSE1
NDUFS5	0.000200268391385347	0.879816943801716	0.6	0.17	1	4	NDUFS5
COX141	0.000201802093860924	0.94177027899936	0.4	0.079	1	4	COX14
CD63	0.000206914244939429	0.906343045285265	0.6	0.17	1	4	CD63
RANBP10	0.000229681083210695	0.873104138112877	0.2	0.022	1	4	RANBP10
ADCY7	0.00024053402655431	0.714153403705591	0.2	0.022	1	4	ADCY7
ATP5F1C1	0.000249189244471006	0.73827291633269	0.5	0.124	1	4	ATP5F1C
CTH	0.000263698675087764	1.19352870882454	0.2	0.022	1	4	CTH
EIF3J1	0.00026380739588177	1.2733477954089	0.4	0.085	1	4	EIF3J
COQ4	0.000282531803335239	1.20251118546054	0.3	0.049	1	4	COQ4
MEAF6	0.000299995711259266	1.37994898266636	0.3	0.05	1	4	MEAF6
ANXA61	0.000303247798132748	0.950462364504683	0.4	0.082	1	4	ANXA6
UGP21	0.000308352267294107	0.846620090154156	0.4	0.084	1	4	UGP2
MDN1	0.000332698434911835	1.61808417495468	0.2	0.023	1	4	MDN1
CORO1A	0.000332698434911835	1.06868846643137	0.2	0.023	1	4	CORO1A
HACD2	0.000340081723402623	1.1702526559116	0.2	0.023	1	4	HACD2
NCL1	0.000369332807054516	1.05790577651803	0.7	0.245	1	4	NCL
MLLT1	0.000371175083155793	1.0070293434769	0.2	0.023	1	4	MLLT1
UGT2A3	0.000387700026159105	1.30269088972126	0.2	0.023	1	4	UGT2A3
RNF168	0.000387700026159105	1.0736976582456	0.2	0.023	1	4	RNF168
TEX264	0.000387700026159105	0.924580040803866	0.2	0.023	1	4	TEX264
SLC16A91	0.000477731792784433	1.11573674774258	0.5	0.13	1	4	SLC16A9
COPB2	0.000527466569351085	1.2301871268478	0.3	0.053	1	4	COPB2
SLC41A1	0.000536708898614199	1.12727553612046	0.2	0.024	1	4	SLC41A1
NAA20	0.000557622203773733	1.39886377604078	0.3	0.055	1	4	NAA20
PRPF18	0.000582967554276823	0.909757335352081	0.2	0.024	1	4	PRPF18
THY1	0.000618564996979109	0.79924142455973	0.3	0.05	1	4	THY1
NDUFB2	0.0007398313169648	0.919719464406053	0.6	0.199	1	4	NDUFB2
BBOX11	0.000757169798645801	0.591739996608903	0.6	0.171	1	4	BBOX1
UTP3	0.000859251666687324	1.00768309689496	0.2	0.026	1	4	UTP3
OCIAD2	0.000911226439342188	0.693255933158941	0.6	0.189	1	4	OCIAD2
RNF170	0.000947195190566959	0.861093674147759	0.2	0.026	1	4	RNF170
TBL1XR1	0.000955182364202378	1.27269287038776	0.3	0.058	1	4	TBL1XR1
TNRC6C	0.000965755300461408	0.803632169965455	0.2	0.026	1	4	TNRC6C
RFC11	0.00100789856297563	1.08491983833577	0.3	0.058	1	4	RFC1
SMIM14	0.00104854281828552	0.973278735872582	0.4	0.097	1	4	SMIM14
SYNJ2BP1	0.00108478728121734	1.13431893237454	0.3	0.058	1	4	SYNJ2BP
VAMP3	0.00109019571095938	1.64460257677528	0.3	0.059	1	4	VAMP3
COX7C	0.00111113888543983	0.797685555131924	0.7	0.258	1	4	COX7C
STX8	0.00115542346376566	1.22905914614322	0.2	0.027	1	4	STX8
IGFBP41	0.0011655599776847	0.457465623079895	0.6	0.18	1	4	IGFBP4
SSH1	0.00117720030009618	1.03557696396526	0.2	0.027	1	4	SSH1
CSNK1E	0.00117720030009618	1.02733610498141	0.2	0.027	1	4	CSNK1E
FUT6	0.00118263831934928	1.27146714717586	0.3	0.058	1	4	FUT6
ACSM2B1	0.00137190722222705	0.383814388753368	0.5	0.14	1	4	ACSM2B
SDF2L1	0.00140697271278303	1.13815278842392	0.3	0.061	1	4	SDF2L1
ATP5PB	0.001473731042239	1.13034699697636	0.5	0.159	1	4	ATP5PB
FAHD11	0.00152946066979082	0.833391153190383	0.5	0.146	1	4	FAHD1
H2AFJ	0.00154108249539271	1.2818933527166	0.2	0.029	1	4	H2AFJ
DPM3	0.00155490428168549	1.36958273034845	0.2	0.029	1	4	DPM3
ZCCHC17	0.00156884336937123	1.3819445885639	0.2	0.029	1	4	ZCCHC17
WDR12	0.00165491223685677	1.30941181563283	0.2	0.029	1	4	WDR12
EDF1	0.00165510393534625	0.998294582480073	0.5	0.154	1	4	EDF1
UQCC3	0.00168455370486771	0.970919859417217	0.2	0.029	1	4	UQCC3
EEF1B2	0.00174058916149823	0.644232523191898	0.5	0.154	1	4	EEF1B2
LBH1	0.00175084056018992	1.04302260265581	0.3	0.062	1	4	LBH
ALKBH7	0.00175084143410073	0.990183131193626	0.3	0.062	1	4	ALKBH7
SSR4	0.00175387634760024	1.25334648424805	0.3	0.065	1	4	SSR4
ERP29	0.00184538136541679	0.852368202050161	0.4	0.107	1	4	ERP29
KCNAB21	0.00186294965715895	0.994254223009907	0.3	0.062	1	4	KCNAB2
GLYATL11	0.0019154718481843	0.802273085675259	0.5	0.148	1	4	GLYATL1
CCDC66	0.00200643413183465	1.44528491225907	0.2	0.03	1	4	CCDC66
APOM	0.00202801248698506	0.835472382717534	0.3	0.061	1	4	APOM
MTFR1	0.00207621536050413	1.49773495367302	0.2	0.03	1	4	MTFR1
REC8	0.00218506897890013	1.41932287660587	0.2	0.03	1	4	REC8
MIA3	0.00226051823357488	0.989134573765298	0.2	0.03	1	4	MIA3
PDZD11	0.00229913122485146	1.17206129763363	0.2	0.03	1	4	PDZD11
CD481	0.00234850310482095	0.716885602971863	0.3	0.063	1	4	CD48
PTH1R2	0.00241357767224362	0.549852667681555	0.8	0.333	1	4	PTH1R
TMEM18	0.00241862351743799	0.851804595076814	0.2	0.03	1	4	TMEM18
ACOT7	0.00241862351743799	0.77604660624718	0.2	0.03	1	4	ACOT7
GINM1	0.00242737131599948	1.3768106823481	0.3	0.065	1	4	GINM1
MCL11	0.00249730517273858	0.493046009096841	0.6	0.21	1	4	MCL1
ECH1	0.00262803835191555	1.85606530873346	0.4	0.117	1	4	ECH1
CHMP51	0.00271752412696614	0.9266478656995	0.3	0.066	1	4	CHMP5
CCDC6	0.00277579677334755	1.49585210943094	0.2	0.032	1	4	CCDC6
JUND1	0.00286103450977465	0.485110767416769	0.7	0.262	1	4	JUND
C9orf78	0.00296990897050912	1.3461393916907	0.4	0.117	1	4	C9orf78
PAQR5	0.00313474261085753	1.52411733961447	0.3	0.068	1	4	PAQR5
ERAP1	0.00342500588722605	0.74642687019455	0.2	0.032	1	4	ERAP1
CDC37	0.00343919158770017	1.03514505348879	0.3	0.069	1	4	CDC37
RIC8A	0.0036284633389854	1.15283027585566	0.2	0.033	1	4	RIC8A
TRAPPC2L	0.00363676734525712	1.16787368125008	0.3	0.069	1	4	TRAPPC2L
RNF166	0.00368555561907342	1.06925659505829	0.2	0.033	1	4	RNF166
SBDS1	0.00376748765412404	0.849025716949332	0.4	0.12	1	4	SBDS
GBP3	0.00380219718386916	1.28426361217396	0.2	0.033	1	4	GBP3
UBE2Q1	0.00383952841474772	1.53972485736162	0.3	0.072	1	4	UBE2Q1
AC100810.1	0.00386176707423225	1.14774935014462	0.2	0.033	1	4	AC100810.1
ANKZF1	0.00392218361858507	0.968905549547878	0.2	0.033	1	4	ANKZF1
ZNF787	0.00410861943382578	1.02340241156639	0.2	0.033	1	4	ZNF787
KIAA0232	0.00410861943382578	0.929027907163777	0.2	0.033	1	4	KIAA0232
PPP1R9B	0.00410861943382578	0.895452628623257	0.2	0.033	1	4	PPP1R9B
BCL2L11	0.00417252939945845	0.911161488774975	0.2	0.033	1	4	BCL2L11
CDC421	0.00422657569754776	0.500273340538131	0.6	0.226	1	4	CDC42
KRCC1	0.0045801578338456	1.02189552615212	0.2	0.035	1	4	KRCC1
PLEKHA5	0.00464934865846088	1.29734308672222	0.2	0.035	1	4	PLEKHA5
AHNAK	0.00470907266268943	0.6483142509329	0.4	0.118	1	4	AHNAK
SMARCD1	0.00471948455521829	1.18852343301616	0.2	0.035	1	4	SMARCD1
KIAA2026	0.00482648169271909	1.0852676345715	0.2	0.035	1	4	KIAA2026
GNA11	0.00486263677600505	1.20510648445735	0.2	0.035	1	4	GNA11
SQOR	0.00486263677600505	1.11493601570836	0.2	0.035	1	4	SQOR
PHF14	0.00493567597991891	1.32495736976313	0.2	0.035	1	4	PHF14
SMCHD11	0.00500048343755466	0.3152119936378	0.3	0.069	1	4	SMCHD1
PSMC11	0.00505580450571999	0.994837269040367	0.3	0.073	1	4	PSMC1
BROX	0.00508473860524886	1.01636322289693	0.2	0.035	1	4	BROX
NDUFV3	0.00552683794626133	0.875707914891483	0.3	0.073	1	4	NDUFV3
PRPF38B1	0.00558478123286626	0.882693871651749	0.3	0.073	1	4	PRPF38B
GNLY1	0.00565307746389104	0.484823913155926	0.3	0.066	1	4	GNLY
GPR155	0.00589286384448615	0.982355854229035	0.2	0.035	1	4	GPR155
RPN2	0.00602856950746052	1.13716361284655	0.3	0.075	1	4	RPN2
PPIG	0.0062783420965417	0.712792808331044	0.4	0.122	1	4	PPIG
AKR7A21	0.00633491597834069	0.575073979652448	0.4	0.118	1	4	AKR7A2
GYG1	0.0063779998352876	1.12815955516223	0.2	0.036	1	4	GYG1
SOD11	0.00643517041896085	0.653575076492361	0.7	0.29	1	4	SOD1
MYL61	0.00652779560981816	0.391349946939472	0.8	0.343	1	4	MYL6
HSD17B14	0.00655576138668245	1.07143544371837	0.3	0.073	1	4	HSD17B14
MANF	0.00665631869285933	0.687630739028629	0.2	0.036	1	4	MANF
AC133134.11	0.00675131215553205	0.536343166617896	0.4	0.124	1	4	AC133134.1
CD4	0.00675148969598685	1.18425795417823	0.2	0.036	1	4	CD4
SAT21	0.00683415693892961	0.935502125109284	0.4	0.124	1	4	SAT2
BAHD1	0.00695553487144425	1.41284756993647	0.2	0.037	1	4	BAHD1
BLOC1S1	0.00700547824231755	1.18228494536852	0.3	0.078	1	4	BLOC1S1
PTMAP51	0.0070587747145048	0.856941138467477	0.3	0.075	1	4	PTMAP5
RAB27A	0.00715131227240119	1.29668886543745	0.2	0.037	1	4	RAB27A
TBCA1	0.00739015566550261	0.888130953817325	0.4	0.128	1	4	TBCA
TMEM230	0.00765801374786619	1.18111665763599	0.3	0.078	1	4	TMEM230
SLC7A82	0.00768818786968476	0.619798102723078	0.5	0.171	1	4	SLC7A8
MAVS	0.00796513057918201	0.855809150206776	0.3	0.078	1	4	MAVS
RAD23B	0.0081008336516647	1.26468150677545	0.3	0.081	1	4	RAD23B
PIK3C3	0.00820634709740075	1.04876961042628	0.2	0.037	1	4	PIK3C3
XIAP	0.00844650517105788	1.02380120357375	0.3	0.078	1	4	XIAP
DEDD2	0.00873910425902565	1.26710037886716	0.2	0.039	1	4	DEDD2
SCOC	0.00883151967520966	1.09122155948926	0.3	0.081	1	4	SCOC
ITPR2	0.00897516974788668	1.65872711710991	0.2	0.039	1	4	ITPR2
CMPK1	0.00902553778245253	1.60980510750813	0.3	0.084	1	4	CMPK1
ALOX5AP	0.009025629723253	0.688529622932497	0.2	0.037	1	4	ALOX5AP
NUDT5	0.00909532464616329	1.0816588709965	0.2	0.039	1	4	NUDT5
EMB	0.00909532464616329	0.603947185550516	0.2	0.039	1	4	EMB
PKM	0.00916890082079099	0.500404135699288	0.4	0.127	1	4	PKM
RAF1	0.00984688206823812	0.919022057882884	0.2	0.039	1	4	RAF1
PCBD1	0.00990410781900732	0.687891731131095	0.4	0.131	1	4	PCBD1
ACADM	2.95210202916503e-39	1.05866255395136	0.581	0.053	5.22285890999876e-35	5	ACADM
PCK2	1.24076251890406e-36	0.825638838356411	0.565	0.053	2.19515704844506e-32	5	PCK2
BPHL	1.96578652807356e-36	0.789625724484649	0.629	0.069	3.47786952546773e-32	5	BPHL
BHMT1	2.12962398769516e-36	1.00802473208249	0.774	0.111	3.76773075903028e-32	5	BHMT
MIOX1	3.93610038794963e-35	1.10652891498573	0.565	0.055	6.96374880636049e-31	5	MIOX
PDZK1	5.46006362882363e-35	0.615863298291952	0.629	0.072	9.65994457211476e-31	5	PDZK1
HNF4A1	2.74234640705964e-34	0.544072763729816	0.468	0.036	4.85175926336991e-30	5	HNF4A
ASRGL1	2.85439916649583e-34	0.867648580726	0.403	0.023	5.05000300536442e-30	5	ASRGL1
AKR7A3	4.23563312445781e-34	0.958005934525869	0.548	0.055	7.49368212379076e-30	5	AKR7A3
CRYZ	1.18039617520565e-33	0.818400618946297	0.661	0.087	2.08835691317384e-29	5	CRYZ
MAOB1	3.64638714246086e-33	0.528562483789577	0.581	0.064	6.45118813244175e-29	5	MAOB
ECH11	6.61060762099425e-33	1.1387480348815	0.597	0.075	1.1695487003063e-28	5	ECH1
CYB5A1	6.83779049805722e-33	0.962942439842702	0.887	0.173	1.20974189491628e-28	5	CYB5A
HGD1	1.59326109118905e-32	0.963085992494035	0.548	0.058	2.81879752253167e-28	5	HGD
GBA31	3.36979425707815e-32	0.655525541617089	0.532	0.053	5.96183999962267e-28	5	GBA3
GLYAT	3.68377799807031e-32	0.664460835875383	0.71	0.103	6.51734003418599e-28	5	GLYAT
MCCC2	5.81219623769884e-32	0.981883888201733	0.468	0.044	1.02829375837368e-27	5	MCCC2
SHMT1	6.27123921086908e-32	0.888760388582041	0.548	0.059	1.10950764118696e-27	5	SHMT1
ABAT	6.31189836515077e-32	1.02683629328003	0.484	0.044	1.11670105876247e-27	5	ABAT
FMO1	1.43084028122197e-31	0.698842347044623	0.597	0.072	2.53144262553791e-27	5	FMO1
ADH6	1.48559504538467e-31	0.736062801220628	0.468	0.04	2.62831475429456e-27	5	ADH6
AGXT21	2.13059319116804e-31	0.563438063173698	0.597	0.072	3.76944547381449e-27	5	AGXT2
MRPL34	2.14419774680766e-31	0.523526045869904	0.548	0.062	3.79351465365211e-27	5	MRPL34
EHHADH	2.72633075165273e-31	0.584657929731806	0.597	0.072	4.82342436582402e-27	5	EHHADH
TOMM70	4.71211289660299e-31	0.999628855706906	0.355	0.02	8.33667013667001e-27	5	TOMM70
ACADSB	5.12113211540642e-31	0.493720193504523	0.581	0.069	9.06030693857704e-27	5	ACADSB
SLC25A1	1.02236832777769e-30	0.521569811040496	0.516	0.056	1.80877404550428e-26	5	SLC25A1
SMIM32	1.52068408427157e-30	0.919651117991813	0.274	0.008	2.69039428189326e-26	5	SMIM32
AOX1	2.11252004036193e-30	1.05150052457124	0.387	0.026	3.73747045540833e-26	5	AOX1
HAGH1	3.91907289960028e-30	0.619836635798426	0.468	0.044	6.93362377397281e-26	5	HAGH
ACAT11	7.37190909355714e-30	0.755013030999138	0.774	0.139	1.30423815683213e-25	5	ACAT1
OGDHL	7.98246180593034e-30	0.722378165633096	0.581	0.076	1.4122571427052e-25	5	OGDHL
PDK2	1.03656514388557e-29	0.899399678493496	0.387	0.028	1.83389105256235e-25	5	PDK2
ATP5MC3	1.20804017596126e-29	0.732211023479963	0.839	0.173	2.13726467931066e-25	5	ATP5MC3
HAO2	1.53746695339106e-29	1.04575206174593	0.565	0.069	2.72008653393946e-25	5	HAO2
TPMT	1.5684377613484e-29	0.50932681613725	0.516	0.058	2.77488008737758e-25	5	TPMT
ACMSD1	1.62076302123191e-29	0.662825439483766	0.403	0.031	2.8674539371635e-25	5	ACMSD
CLIC4	1.7370947854614e-29	1.06986536517216	0.613	0.09	3.07326809443831e-25	5	CLIC4
BHMT21	1.81761903204186e-29	0.849204341802206	0.935	0.201	3.21573159148845e-25	5	BHMT2
PTGR1	2.30923159317501e-29	0.545861086887716	0.419	0.036	4.08549253464522e-25	5	PTGR1
ALDH8A1	2.78801648110515e-29	0.734729609661155	0.403	0.031	4.93255875837123e-25	5	ALDH8A1
GRHPR	3.08996291912287e-29	0.881157321302126	0.452	0.045	5.46676239651218e-25	5	GRHPR
NDUFC1	7.66973821850347e-29	0.551186007955802	0.645	0.101	1.35693008561763e-24	5	NDUFC1
GLRX1	9.31629346929575e-29	0.497319802856621	0.532	0.065	1.6482386405878e-24	5	GLRX
SLC9A3R11	9.49285599819543e-29	0.119062827408307	0.694	0.107	1.67947608320074e-24	5	SLC9A3R1
DAO	1.03520521765574e-28	0.68609549347861	0.306	0.014	1.83148507107653e-24	5	DAO
ACOT21	1.15390621837407e-28	0.375630716031412	0.403	0.033	2.04149088154741e-24	5	ACOT2
SLC2A4RG	1.42298942582739e-28	0.697365826012681	0.565	0.073	2.51755289217381e-24	5	SLC2A4RG
MAOA	1.60157996184014e-28	0.46707571238406	0.548	0.067	2.83351526848758e-24	5	MAOA
WDR72	3.91473822116559e-28	0.640119759934882	0.452	0.045	6.92595486088616e-24	5	WDR72
ALDH5A1	3.92038788640613e-28	0.426420138828087	0.323	0.017	6.93595024862973e-24	5	ALDH5A1
C11orf541	4.23807396888317e-28	0.526859008501557	0.742	0.131	7.49800046574811e-24	5	C11orf54
AK41	4.56709513247971e-28	0.785742935546976	0.935	0.223	8.0801047083831e-24	5	AK4
BBOX12	5.24818118551358e-28	0.764576464139508	0.726	0.125	9.28508215341062e-24	5	BBOX1
GPT	5.27800736508922e-28	0.67129661101386	0.29	0.012	9.33785063031585e-24	5	GPT
AKR7A22	5.55904744616577e-28	0.604915480560816	0.581	0.078	9.83506674175647e-24	5	AKR7A2
ISCU	6.4866950929953e-28	0.611104343469353	0.677	0.114	1.14762609585273e-23	5	ISCU
HOXC10	6.80457842471638e-28	0.806803263342375	0.339	0.022	1.20386601490082e-23	5	HOXC10
ATP5F1B	7.1375493318524e-28	0.697882906377679	0.742	0.137	1.26277522779133e-23	5	ATP5F1B
AHCY1	7.6836471835303e-28	0.769580087640585	0.629	0.098	1.35939085971018e-23	5	AHCY
ECI2	8.02891140566055e-28	0.529719378477362	0.548	0.07	1.42047500588946e-23	5	ECI2
HIBCH	1.11308117403698e-27	0.504853342918343	0.484	0.051	1.96926321310623e-23	5	HIBCH
GLYATL12	1.23449571003577e-27	0.734407420492486	0.661	0.104	2.18406981019528e-23	5	GLYATL1
SMIM15	1.48292966239906e-27	1.03880242514184	0.339	0.023	2.62359915871642e-23	5	SMIM15
DDAH1	1.98781365269995e-27	0.437047869175808	0.613	0.093	3.51683991435675e-23	5	DDAH1
GPX41	2.21545682481488e-27	0.353423230318369	0.661	0.111	3.91958621446249e-23	5	GPX4
NPR31	4.54166151904636e-27	1.03122752526243	0.468	0.051	8.03510755949682e-23	5	NPR3
ALDH6A11	4.84235284098843e-27	0.746347818897841	0.919	0.226	8.56709064627672e-23	5	ALDH6A1
ALDH21	5.5653811221965e-27	0.568420757184636	0.742	0.142	9.84627228139005e-23	5	ALDH2
CNDP21	5.81098038623705e-27	0.620776291015059	0.758	0.145	1.02807864993306e-22	5	CNDP2
BPI	6.10155137380008e-27	0.602081341689209	0.177	0	1.07948646905271e-22	5	BPI
ACSM2A1	6.51436442444023e-27	0.546856675066434	0.677	0.109	1.15252135397197e-22	5	ACSM2A
CYP4A111	6.75437318857242e-27	0.375317010598792	0.452	0.045	1.19498370452223e-22	5	CYP4A11
ETFA	7.17369544819753e-27	0.737541875871398	0.532	0.072	1.26917019869511e-22	5	ETFA
GIPC2	7.86473663430666e-27	0.342045514198712	0.468	0.05	1.39142920534153e-22	5	GIPC2
AFMID	9.58051920106715e-27	0.681474095416258	0.258	0.009	1.6949854570528e-22	5	AFMID
DZIP1	1.06416088881595e-26	0.789607905110284	0.29	0.014	1.88271344449319e-22	5	DZIP1
NIPSNAP1	1.20917067511456e-26	0.889698131246171	0.435	0.045	2.13926475841268e-22	5	NIPSNAP1
C8orf82	2.03747394480886e-26	0.534172443823901	0.355	0.026	3.60469890315584e-22	5	C8orf82
SLC25A6	2.08829706546134e-26	0.526837659750805	0.823	0.171	3.6946151682142e-22	5	SLC25A6
ALDH3A21	4.03603373549728e-26	0.430237168572009	0.484	0.058	7.14055088484179e-22	5	ALDH3A2
ACAA21	4.15411366261688e-26	0.510305003609341	0.484	0.059	7.34945789190178e-22	5	ACAA2
NDUFS4	4.73611351684446e-26	0.527655386199389	0.355	0.028	8.37913203400121e-22	5	NDUFS4
SLC22A121	5.70578462096184e-26	0.411500103755506	0.629	0.095	1.00946741514057e-21	5	SLC22A12
EPHX2	1.6530926817105e-25	0.586850496016834	0.5	0.062	2.92465157248221e-21	5	EPHX2
NDUFS1	1.92741946823003e-25	0.530171381414401	0.516	0.07	3.40999052319256e-21	5	NDUFS1
PHYH1	2.49310809534076e-25	0.479696228283998	0.548	0.079	4.41080684227687e-21	5	PHYH
TPRG1L1	2.87935015549696e-25	0.288156399093893	0.565	0.084	5.09414629510522e-21	5	TPRG1L
STRADB	4.97672410644194e-25	0.721794452440404	0.339	0.026	8.80482028911709e-21	5	STRADB
RGN1	5.7943687170699e-25	0.403638979912301	0.387	0.036	1.02513971342401e-20	5	RGN
MSRB11	6.45615593171309e-25	0.50556067623534	0.484	0.064	1.14222310743868e-20	5	MSRB1
PLEKHB21	6.53843588942163e-25	0.595661922902353	0.629	0.106	1.15678007755647e-20	5	PLEKHB2
AL138826.1	6.53949788871597e-25	0.692823277717203	0.21	0.005	1.15696796647163e-20	5	AL138826.1
SORD	6.68870044316659e-25	0.640689965801954	0.339	0.026	1.18336488240503e-20	5	SORD
ALDH1B1	7.42982156070227e-25	0.800464352888997	0.435	0.05	1.31448403051945e-20	5	ALDH1B1
ECHDC2	8.974548710571e-25	0.45990791672646	0.355	0.03	1.58777715787422e-20	5	ECHDC2
IVD	1.07812438998765e-24	0.445246369117691	0.452	0.053	1.90741767076615e-20	5	IVD
ACY3	1.18466366815035e-24	0.885176414461064	0.339	0.026	2.0959069616916e-20	5	ACY3
GLS1	1.35910477803053e-24	0.426751687240301	0.806	0.176	2.40452817329162e-20	5	GLS
UQCRQ	1.63698645462506e-24	0.476614825192442	0.758	0.162	2.89615643552266e-20	5	UQCRQ
DDC1	1.97731369850598e-24	0.664035458114777	0.565	0.086	3.49826339539678e-20	5	DDC
DPYS1	2.14769577638699e-24	0.418180698103251	0.613	0.101	3.79970336758387e-20	5	DPYS
KIAA11911	2.20246957003393e-24	0.360085548775056	0.645	0.118	3.89660916330402e-20	5	KIAA1191
ACSM2B2	2.4229527810179e-24	0.39636095773014	0.613	0.1	4.28668806017687e-20	5	ACSM2B
MARC2	3.68029086139237e-24	0.520741774078835	0.258	0.012	6.51117059197538e-20	5	MARC2
PCBD11	4.77527406319877e-24	0.595340853041957	0.565	0.093	8.44841487261126e-20	5	PCBD1
DHRS4-AS1	6.09361904143813e-24	0.764068879574453	0.355	0.033	1.07808308081123e-19	5	DHRS4-AS1
SLC16A92	9.30333113477118e-24	0.500385827628818	0.581	0.092	1.64594534436372e-19	5	SLC16A9
FBP11	1.22234034942074e-23	0.386695709824989	0.758	0.157	2.16256454619517e-19	5	FBP1
GAPDH1	1.29303177824873e-23	0.780293306663945	0.79	0.182	2.28763182207766e-19	5	GAPDH
NCOA41	1.44618778384349e-23	0.317823066400961	0.548	0.089	2.5585954271759e-19	5	NCOA4
ALDH1A1	1.5439975708121e-23	0.410457861626334	0.661	0.126	2.73164050228077e-19	5	ALDH1A1
TRIM6	1.60082569128313e-23	0.215146260035747	0.371	0.034	2.83218081301812e-19	5	TRIM6
EIF4EBP2	1.61419012987507e-23	0.7021409926865	0.597	0.107	2.85582517777497e-19	5	EIF4EBP2
MSRA	1.61533475488156e-23	0.445820994428986	0.468	0.059	2.85785024833646e-19	5	MSRA
DHRS4	1.62084520874398e-23	0.51050687801496	0.323	0.025	2.86759934330985e-19	5	DHRS4
ALDH1L11	1.74939766884944e-23	0.486796490287896	0.452	0.056	3.09503435572842e-19	5	ALDH1L1
GSTA21	2.1440431704301e-23	0.434369960688957	0.661	0.118	3.79324117712494e-19	5	GSTA2
LDHD	2.19127208953353e-23	0.40227799654103	0.306	0.022	3.87679858080272e-19	5	LDHD
TEF	2.68176976849569e-23	0.50774282031809	0.21	0.006	4.74458707442258e-19	5	TEF
ACLY	2.80368622524253e-23	0.571039671770951	0.323	0.026	4.96028166969908e-19	5	ACLY
BAIAP2L2	3.21989737667128e-23	0.632092733539821	0.242	0.011	5.69664243880682e-19	5	BAIAP2L2
GATM1	3.29705462148474e-23	0.825704936267071	0.935	0.263	5.8331490363308e-19	5	GATM
SNX41	3.34684747640097e-23	0.392960766240294	0.403	0.045	5.92124255524859e-19	5	SNX4
WDFY3-AS2	3.34847631456476e-23	0.674185479308343	0.21	0.006	5.92412429572797e-19	5	WDFY3-AS2
RAB1A	3.4039175987849e-23	0.602487194208919	0.565	0.097	6.02221101577024e-19	5	RAB1A
IQGAP2	3.48920124144241e-23	0.807540883001611	0.468	0.064	6.17309483635992e-19	5	IQGAP2
GCSH	3.51819022768238e-23	0.709905523474654	0.339	0.03	6.22438215081566e-19	5	GCSH
EEF2	3.71631468819721e-23	0.735385241434345	0.79	0.185	6.5749039463585e-19	5	EEF2
PRR131	5.02920533836876e-23	0.412253342297553	0.629	0.117	8.89767008464201e-19	5	PRR13
EID1	5.2582470345116e-23	0.794380223833467	0.468	0.067	9.30289065345792e-19	5	EID1
SUGCT	8.89868212691683e-23	0.540218216056002	0.258	0.014	1.57435484189413e-18	5	SUGCT
CHDH	9.44057399810042e-23	0.282132714578721	0.468	0.062	1.67022635174393e-18	5	CHDH
CNP	9.4420410155785e-23	0.639878891767813	0.355	0.036	1.67048589647615e-18	5	CNP
HOGA1	9.77042826984203e-23	0.71223922021182	0.323	0.026	1.72858416950045e-18	5	HOGA1
BMS1P10	1.15871189362171e-22	0.732824146376692	0.194	0.005	2.04999308219553e-18	5	BMS1P10
ASB13	1.27691818928863e-22	0.717347334860106	0.29	0.02	2.25912366048945e-18	5	ASB13
WASL	1.33553440341033e-22	0.682821613522095	0.371	0.04	2.36282746651356e-18	5	WASL
UPP21	1.35816691068571e-22	0.561823488570274	0.387	0.04	2.40286889838516e-18	5	UPP2
GPD11	1.40303556258957e-22	0.389216117306005	0.484	0.065	2.48225051733347e-18	5	GPD1
UBXN6	1.41894897415574e-22	0.724766264540811	0.435	0.056	2.51040452507634e-18	5	UBXN6
SLC22A18AS	1.61895931259608e-22	0.135798693088725	0.274	0.017	2.86426281584499e-18	5	SLC22A18AS
PLPBP1	1.62088153248682e-22	0.711794543920218	0.323	0.028	2.86766360727568e-18	5	PLPBP
AKR1C31	1.78518225143753e-22	0.332271579929285	0.403	0.047	3.15834443924327e-18	5	AKR1C3
ADAMTS9-AS1	1.8260976185028e-22	0.669535581915543	0.226	0.009	3.23073190665515e-18	5	ADAMTS9-AS1
SNHG81	1.94184242992275e-22	0.406861946129663	0.468	0.067	3.43550762701933e-18	5	SNHG8
IMPA21	2.09892032796159e-22	0.513440728174034	0.484	0.07	3.71340984422965e-18	5	IMPA2
ATP5MG	2.44425433379253e-22	0.64320352577184	0.694	0.148	4.32437476734575e-18	5	ATP5MG
AK3	2.49891908080093e-22	0.527364093607474	0.452	0.062	4.421087637753e-18	5	AK3
MT1F	2.7173256016825e-22	0.424778772888584	0.694	0.142	4.80749245449667e-18	5	MT1F
AC093496.1	2.74585537785079e-22	0.517679667310284	0.177	0.003	4.85796733449362e-18	5	AC093496.1
GHITM1	3.04047354619307e-22	0.767606177180567	0.629	0.131	5.37920579792477e-18	5	GHITM
LGALS2	3.77041989218384e-22	0.502286050476719	0.387	0.042	6.67062687325165e-18	5	LGALS2
AKR1A11	3.85928048049817e-22	0.372305989646831	0.613	0.114	6.82783902609737e-18	5	AKR1A1
RAB2A1	3.94861023507141e-22	0.127887289939387	0.5	0.081	6.98588122788833e-18	5	RAB2A
NDUFAF8	4.01617305100428e-22	0.713501225043622	0.403	0.05	7.10541336183677e-18	5	NDUFAF8
BNIP3	4.42298512690609e-22	0.545405050266231	0.468	0.069	7.82514528652225e-18	5	BNIP3
NDUFA21	4.64205698538066e-22	0.30575455383056	0.516	0.083	8.21272721853547e-18	5	NDUFA2
PRDX12	5.026017979452e-22	0.437902641839214	0.774	0.181	8.89203100924648e-18	5	PRDX1
HSPA8	5.03091636133927e-22	0.549127481294166	0.565	0.101	8.90069722648143e-18	5	HSPA8
BRK1	5.06609960197974e-22	0.704386704933137	0.484	0.075	8.96294341582255e-18	5	BRK1
IDH1	6.10904765162429e-22	0.593574785594197	0.435	0.058	1.08081271052537e-17	5	IDH1
RIDA2	6.5257453175926e-22	0.259607302798245	0.71	0.146	1.15453486158848e-17	5	RIDA
DUT	6.57087356497374e-22	0.523408013708708	0.468	0.07	1.16251895111515e-17	5	DUT
KHK1	6.5900511705183e-22	0.425658231466972	0.516	0.079	1.1659118530881e-17	5	KHK
PBLD1	7.45960741481372e-22	0.491141337111914	0.774	0.178	1.31975374382884e-17	5	PBLD
LINC00671	7.62574190614167e-22	0.804484132079442	0.21	0.008	1.34914625803458e-17	5	LINC00671
SH3YL1	8.76414471252279e-22	0.391503318685541	0.403	0.05	1.55055248253953e-17	5	SH3YL1
QPRT1	9.15559226582194e-22	0.373621672107323	0.774	0.176	1.61980738366922e-17	5	QPRT
PNP1	1.00777845769047e-21	0.259293426906138	0.484	0.075	1.78296164734598e-17	5	PNP
DNPH11	1.07325581325795e-21	0.443171908316294	0.548	0.097	1.89880418481596e-17	5	DNPH1
FBXO7	1.08453496375357e-21	0.573488557681586	0.5	0.081	1.91875925787281e-17	5	FBXO7
ATOX1	1.35796151610406e-21	0.45122259239429	0.387	0.045	2.4025055142913e-17	5	ATOX1
TDP21	1.45486283144881e-21	0.239769606875916	0.387	0.045	2.57394332139923e-17	5	TDP2
NIT21	1.47582467885987e-21	0.617486697609204	0.403	0.05	2.61102902183887e-17	5	NIT2
TMEM1741	1.55853161284133e-21	0.454150551413079	0.435	0.056	2.75735412943888e-17	5	TMEM174
MTCH2	1.59915221758523e-21	0.699186900282744	0.484	0.076	2.82922010335179e-17	5	MTCH2
PLIN2	1.6491158883869e-21	0.761566561318976	0.5	0.079	2.91761582973411e-17	5	PLIN2
SLC25A51	1.686334716845e-21	0.625676431889646	0.694	0.151	2.98346338104218e-17	5	SLC25A5
RAB17	1.77932960600476e-21	0.431130774405172	0.387	0.047	3.14798993894362e-17	5	RAB17
GLUD1	1.91344273728781e-21	0.388871789799575	0.694	0.151	3.3852628908096e-17	5	GLUD1
COA3	2.17150854931461e-21	0.458716279834749	0.532	0.09	3.84183292544741e-17	5	COA3
MAF	2.26165327674515e-21	0.430426248529623	0.581	0.104	4.00131697721751e-17	5	MAF
A1CF1	2.32724963493668e-21	0.350877481622083	0.355	0.036	4.11737005412997e-17	5	A1CF
ATP5IF1	3.43878672412631e-21	0.279121320791751	0.661	0.139	6.08390147232427e-17	5	ATP5IF1
ATP5ME	3.46384030605905e-21	0.483637781320938	0.581	0.111	6.12822626947967e-17	5	ATP5ME
CERS2	3.48562273707633e-21	0.453350991707057	0.484	0.078	6.16676374643545e-17	5	CERS2
PRDX6	3.64228952065768e-21	0.592476922655915	0.548	0.097	6.44393861994757e-17	5	PRDX6
BDH2	3.6828411768843e-21	0.458777660388309	0.565	0.104	6.51568261014371e-17	5	BDH2
PRDX31	3.81151818513813e-21	0.281561235040852	0.516	0.086	6.74333797314638e-17	5	PRDX3
COX7B	4.62852566259056e-21	0.543637538155982	0.484	0.076	8.18878760225522e-17	5	COX7B
SMIM30	4.70428053739803e-21	0.498204007877884	0.323	0.031	8.32281312676459e-17	5	SMIM30
CHCHD101	4.70618517166963e-21	0.453933685823763	0.5	0.081	8.32618280571791e-17	5	CHCHD10
PPCS	4.86398609423957e-21	0.667758317908049	0.419	0.058	8.60536419792865e-17	5	PPCS
SLC6A131	5.70606002921277e-21	0.415200942874736	0.516	0.083	1.00951614036832e-16	5	SLC6A13
HMGCL	6.12654691137332e-21	0.411379491578411	0.355	0.039	1.08390867956017e-16	5	HMGCL
DHFR	6.9756719559146e-21	0.0365167806287912	0.258	0.017	1.23413588244041e-16	5	DHFR
RBP4	7.53256764069098e-21	0.430825805206873	0.306	0.026	1.33266186699105e-16	5	RBP4
QDPR2	7.73011924635409e-21	0.338612691244003	0.548	0.095	1.36761269706497e-16	5	QDPR
UBB1	8.40729548149147e-21	0.377158395361242	0.774	0.188	1.48741871658547e-16	5	UBB
HINT11	1.07629396330391e-20	0.44670605108076	0.645	0.137	1.90417927987727e-16	5	HINT1
EPS8	1.30675883671601e-20	0.684017061184891	0.29	0.025	2.31191773391796e-16	5	EPS8
SLC25A11	1.31169376134123e-20	0.961162318189079	0.371	0.045	2.32064860256491e-16	5	SLC25A11
ADI1	1.44845528347574e-20	0.45673835730405	0.694	0.154	2.56260708752529e-16	5	ADI1
CLTC	1.4704469135993e-20	0.447764191182852	0.581	0.112	2.60151467953989e-16	5	CLTC
ECHDC3	1.5175951977984e-20	0.650494008333702	0.306	0.028	2.68492942394492e-16	5	ECHDC3
MAP71	1.77531088405397e-20	0.203839633408385	0.581	0.107	3.14088001606828e-16	5	MAP7
PNPO1	1.87506708777283e-20	0.348853185333686	0.419	0.056	3.31736869168768e-16	5	PNPO
AC099508.1	2.11801363283981e-20	0.520078727754888	0.177	0.005	3.7471897192202e-16	5	AC099508.1
LINC01510	2.11801363283981e-20	0.44869984364425	0.177	0.005	3.7471897192202e-16	5	LINC01510
RAB11FIP5	2.44809639840831e-20	0.628938531070036	0.323	0.033	4.33117214806399e-16	5	RAB11FIP5
ALDH7A11	2.63682435600842e-20	0.0191670786128497	0.597	0.114	4.6650696506501e-16	5	ALDH7A1
MICU1	2.64401514660419e-20	0.688325072514345	0.387	0.05	4.67779159737213e-16	5	MICU1
TSTD1	2.82076011102889e-20	0.756782604821627	0.387	0.051	4.99048878843232e-16	5	TSTD1
CRYL11	2.96343319492112e-20	0.43091877449223	0.661	0.142	5.24290600845444e-16	5	CRYL1
AC005726.1	3.12868486530366e-20	0.608111971437656	0.21	0.009	5.53526926369523e-16	5	AC005726.1
SUCLG11	3.19969539986532e-20	0.443502913890392	0.758	0.192	5.66090110144172e-16	5	SUCLG1
TCTA	3.4075048131828e-20	0.549182993664304	0.323	0.033	6.028557515483e-16	5	TCTA
CMBL1	3.58132165980683e-20	0.578529286726895	0.597	0.118	6.33607428053024e-16	5	CMBL
NDRG1	3.99520337629447e-20	0.487923347472444	0.613	0.126	7.06831381334017e-16	5	NDRG1
CNN3	4.15365263707579e-20	0.405413625690934	0.435	0.065	7.34864224551448e-16	5	CNN3
SEPTIN21	4.37862292661339e-20	0.2833286434436	0.581	0.112	7.7466596817644e-16	5	SEPTIN2
AGPAT3	5.07309742138619e-20	0.715135165137437	0.435	0.065	8.97532395791645e-16	5	AGPAT3
GALM1	5.0875412963414e-20	0.110118776152373	0.581	0.106	9.0008780614872e-16	5	GALM
SLC25A3	5.53504737387508e-20	0.520556458314047	0.645	0.143	9.7926058138598e-16	5	SLC25A3
GSTZ1	5.65846219879658e-20	0.639602428124461	0.242	0.016	1.00109513221109e-15	5	GSTZ1
PTER	5.94192387119587e-20	0.616505000509458	0.387	0.051	1.05124517129197e-15	5	PTER
TCEA31	6.58851534784793e-20	0.471532074972109	0.371	0.045	1.16564013534126e-15	5	TCEA3
TUBB4B	7.04490702656816e-20	0.500541287599314	0.435	0.065	1.24638495114044e-15	5	TUBB4B
AIFM12	7.37864768006716e-20	0.381680880721112	0.452	0.07	1.30543034755748e-15	5	AIFM1
FNIP2	7.46078686521385e-20	0.662050119898714	0.323	0.034	1.31996241219363e-15	5	FNIP2
ACO1	7.51456310246667e-20	0.199034782586526	0.597	0.12	1.3294765040884e-15	5	ACO1
MPST	8.23014034841105e-20	0.455388606925545	0.484	0.081	1.45607643044088e-15	5	MPST
NDUFB21	8.67225546779388e-20	0.276222910899913	0.694	0.157	1.53429543736209e-15	5	NDUFB2
CAT1	8.68040995784426e-20	0.136788083575535	0.468	0.072	1.53573812974181e-15	5	CAT
FUT3	8.84298063275927e-20	0.433562991691904	0.145	0.002	1.56450013354777e-15	5	FUT3
NDUFS51	8.92056294200082e-20	0.353745643543603	0.629	0.132	1.57822599569878e-15	5	NDUFS5
PCTP	9.21178371185626e-20	0.728379589637854	0.258	0.019	1.62974877430161e-15	5	PCTP
PECR	9.37700827211223e-20	0.402592359381266	0.258	0.019	1.6589803035021e-15	5	PECR
PIPOX1	1.11057201988145e-19	0.558441819939346	0.516	0.089	1.96482401757426e-15	5	PIPOX
RBPMS	1.12993769124295e-19	0.780238620161127	0.403	0.058	1.99908576334703e-15	5	RBPMS
FAH	1.17076413626149e-19	0.297617358661572	0.5	0.083	2.07131590987383e-15	5	FAH
SHMT2	1.17957808416629e-19	0.302915647451751	0.29	0.026	2.08690954650699e-15	5	SHMT2
ANPEP1	1.29313745251892e-19	0.111390516421481	0.597	0.117	2.28781878099647e-15	5	ANPEP
GCDH1	1.39635657381103e-19	0.639098649773352	0.306	0.03	2.47043405038648e-15	5	GCDH
METTL91	1.43439468132631e-19	0.35141049418661	0.435	0.065	2.53773107020251e-15	5	METTL9
SRP14	1.46628626752654e-19	0.465853889261818	0.597	0.126	2.59415366450795e-15	5	SRP14
SERPINF2	1.61880091453461e-19	0.422896467226573	0.194	0.008	2.86398257799464e-15	5	SERPINF2
MAPT	1.62693923855182e-19	0.708217839559472	0.306	0.03	2.87838090084589e-15	5	MAPT
RHOBTB1	2.02439566002946e-19	0.492294437740256	0.29	0.026	3.58156080172412e-15	5	RHOBTB1
CYSTM11	2.05261499092795e-19	0.219848047774647	0.677	0.15	3.63148644194973e-15	5	CYSTM1
COX8A	2.11973024558673e-19	0.417553457671996	0.597	0.125	3.75022675049204e-15	5	COX8A
CS	2.1425468349838e-19	0.85329658306893	0.371	0.05	3.79059386045334e-15	5	CS
HMGN3	2.19886500786015e-19	0.416102644636854	0.516	0.093	3.89023197190617e-15	5	HMGN3
PLAAT3	2.27080760846519e-19	0.0734142549530976	0.532	0.097	4.01751282089662e-15	5	PLAAT3
HSPD11	2.28244021931105e-19	0.495931149986889	0.758	0.198	4.03809323600512e-15	5	HSPD1
RBP51	2.35665165779049e-19	0.39978553353369	0.903	0.238	4.16938811296293e-15	5	RBP5
DSTN	2.39883432146148e-19	0.327126949082051	0.661	0.143	4.24401768152965e-15	5	DSTN
FAHD12	2.44793074675809e-19	0.196882110806994	0.581	0.109	4.33087907716442e-15	5	FAHD1
TUFM	2.51047921904948e-19	0.442266525055866	0.452	0.073	4.44153983434234e-15	5	TUFM
ATP5PO	2.57731277985895e-19	0.369482565115418	0.516	0.095	4.55978177012646e-15	5	ATP5PO
SDHB	2.70252381325847e-19	0.529507301527074	0.403	0.059	4.78130513041688e-15	5	SDHB
VTI1B	3.0381166198335e-19	0.509070305720125	0.419	0.064	5.37503592380943e-15	5	VTI1B
SDHC1	3.24004317659111e-19	0.460004484083991	0.452	0.073	5.73228438802499e-15	5	SDHC
EIF4G2	3.36914763394765e-19	0.301060859286016	0.726	0.171	5.96069599398018e-15	5	EIF4G2
CLDN10	3.44552736625707e-19	0.470747359756652	0.339	0.039	6.09582701638202e-15	5	CLDN10
SUMO21	3.62980217075175e-19	0.426700974491391	0.452	0.075	6.421846000494e-15	5	SUMO2
THNSL2	3.70126209217727e-19	0.288797988499206	0.21	0.011	6.54827289348003e-15	5	THNSL2
RASSF4	3.84850548882195e-19	0.361397289710102	0.339	0.039	6.8087759108238e-15	5	RASSF4
CBWD1	3.87486511085307e-19	0.495771668145866	0.226	0.014	6.85541135412125e-15	5	CBWD1
ABHD14B	4.19044684008332e-19	0.365718106767671	0.484	0.084	7.41373854947542e-15	5	ABHD14B
NDUFA4	4.65341054200446e-19	0.390727842456312	0.565	0.114	8.2328139309143e-15	5	NDUFA4
KMO	4.99537706124034e-19	0.889498523673475	0.242	0.017	8.83782109674641e-15	5	KMO
TPI1	5.02724090111455e-19	0.439120441090696	0.71	0.171	8.89419460225185e-15	5	TPI1
PSMC5	5.13359070712027e-19	0.367415175392771	0.435	0.069	9.08234867903717e-15	5	PSMC5
MT1E	5.29253906482047e-19	0.464111368938798	0.645	0.142	9.36356011348037e-15	5	MT1E
COLEC11	5.35577938981749e-19	0.379942077672454	0.21	0.011	9.47544489646511e-15	5	COLEC11
GSTA11	5.56515628414411e-19	0.643524585891996	0.758	0.188	9.84587449790776e-15	5	GSTA1
TXN1	5.59328302707671e-19	0.413964431735227	0.677	0.159	9.89563633150412e-15	5	TXN
HOXA9	6.49944104770714e-19	0.495517756536442	0.226	0.014	1.14988111016035e-14	5	HOXA9
ETFB1	6.62837046099714e-19	0.178884328606211	0.532	0.097	1.17269130195961e-14	5	ETFB
CYC1	7.05041522187675e-19	0.58691970253494	0.323	0.037	1.24735946105443e-14	5	CYC1
ADD3	7.21100742952435e-19	0.34826856269024	0.532	0.101	1.27577143443145e-14	5	ADD3
GSS	7.61805607362302e-19	0.628710138752039	0.306	0.033	1.34778648054538e-14	5	GSS
KCNJ151	7.88683999910484e-19	0.371744167005663	0.452	0.072	1.39533973264163e-14	5	KCNJ15
GATD3A	8.91254948906627e-19	0.321210211944517	0.581	0.117	1.57680825560561e-14	5	GATD3A
GJB1	9.49347386495901e-19	0.827037180690557	0.29	0.028	1.67958539618855e-14	5	GJB1
SPNS2	9.4955346910247e-19	0.330897826395001	0.274	0.025	1.67994999753609e-14	5	SPNS2
SCP2	1.05583259508166e-18	0.513243535430559	0.597	0.134	1.86797902721848e-14	5	SCP2
DHRS4L2	1.05900558561128e-18	0.293160187752999	0.387	0.053	1.87359268206348e-14	5	DHRS4L2
PACSIN2	1.12434731211535e-18	0.583195729089943	0.355	0.047	1.98919526459448e-14	5	PACSIN2
CXXC5	1.20712348095688e-18	0.392114645110933	0.484	0.086	2.13564286250891e-14	5	CXXC5
MORF4L11	1.21969222623503e-18	0.161719037944638	0.613	0.131	2.15787948665502e-14	5	MORF4L1
DCXR1	1.28769122875282e-18	0.791858804230311	0.726	0.198	2.27818332190949e-14	5	DCXR
TMEM176A	1.31207391043585e-18	0.449731539416052	0.581	0.118	2.32132116234311e-14	5	TMEM176A
SPART	1.36369269402605e-18	0.601189356489726	0.355	0.047	2.41264511427089e-14	5	SPART
CFDP1	1.39884661371012e-18	0.163064053435767	0.5	0.092	2.47483942897594e-14	5	CFDP1
LYPLA1	1.48365948186109e-18	0.385456622260447	0.274	0.025	2.62489035530864e-14	5	LYPLA1
NDUFA1	1.52221068723466e-18	0.478419454065776	0.661	0.16	2.69309514785556e-14	5	NDUFA1
PPP1CB	1.64330079443016e-18	0.458642682472947	0.387	0.056	2.90732776550584e-14	5	PPP1CB
ISOC21	1.69841434073998e-18	0.107654019276525	0.339	0.04	3.00483465163717e-14	5	ISOC2
SUMO3	1.78534006799416e-18	0.346908211053334	0.403	0.061	3.15862364829527e-14	5	SUMO3
SOD12	1.79601047440798e-18	0.35525132754516	0.855	0.241	3.17750173132259e-14	5	SOD1
GDA1	2.04591774024078e-18	0.177994700659707	0.452	0.072	3.61963766603398e-14	5	GDA
SAT22	2.35394715807368e-18	0.323058299143881	0.5	0.092	4.16460331206396e-14	5	SAT2
FTH1P20	2.64823675362108e-18	0.446755286426575	0.387	0.058	4.68526046450641e-14	5	FTH1P20
PKLR	2.71626012572767e-18	0.308008172882847	0.29	0.028	4.80560741443739e-14	5	PKLR
ACSL1	2.9141313878415e-18	0.294097875912964	0.403	0.059	5.15568125136918e-14	5	ACSL1
YBX1	2.99059404448079e-18	0.31600755022719	0.645	0.145	5.29095898349542e-14	5	YBX1
MYOM3	3.12718979486296e-18	0.343662374520656	0.258	0.022	5.53262418507154e-14	5	MYOM3
PRKAA21	3.1772466004237e-18	0.257287533067433	0.29	0.03	5.62118468546962e-14	5	PRKAA2
RNF5	3.19283698888864e-18	0.515733444571688	0.371	0.053	5.64876720074178e-14	5	RNF5
RNF11	3.32342740311659e-18	0.50754234682038	0.339	0.042	5.87980776159388e-14	5	RNF11
CLTA	3.59998218179957e-18	0.435589755198411	0.532	0.106	6.3690884760398e-14	5	CLTA
YWHAE	3.67769727812696e-18	0.202613221776154	0.726	0.174	6.50658202446221e-14	5	YWHAE
SULT1A1	3.69296858442403e-18	0.584089411025644	0.339	0.042	6.533600019563e-14	5	SULT1A1
VAV3	4.07811206692568e-18	0.515795649872544	0.274	0.026	7.21499586880492e-14	5	VAV3
ATP6V1B2	4.14386910044873e-18	0.307296842352292	0.565	0.12	7.33133321251389e-14	5	ATP6V1B2
SUCLG22	4.4599888546112e-18	0.192686557852099	0.774	0.201	7.89061228157813e-14	5	SUCLG2
RNF1522	4.50967299224325e-18	0.0173724833276243	0.548	0.103	7.97851345787676e-14	5	RNF152
SHLD21	4.73999387211636e-18	0.0196874814935846	0.323	0.039	8.38599715854826e-14	5	SHLD2
PKIG	4.90899848226793e-18	0.599397308794277	0.274	0.026	8.68500011482842e-14	5	PKIG
DECR11	4.92391416007462e-18	0.0716298454127278	0.5	0.093	8.71138893200402e-14	5	DECR1
PCGF2	4.98530000492026e-18	0.732721095794006	0.274	0.026	8.81999276870492e-14	5	PCGF2
PCCB	5.22831081241752e-18	0.376257524516747	0.226	0.016	9.24992748932907e-14	5	PCCB
CCDC198	5.54434820049137e-18	0.174872284079575	0.403	0.061	9.80906083630933e-14	5	CCDC198
DAB2	5.67048368596246e-18	0.401324270618884	0.677	0.17	1.00322197372048e-13	5	DAB2
AGMAT2	5.70142176321574e-18	0.396814094365115	0.855	0.237	1.00869553834813e-13	5	AGMAT
TST1	5.77577066816754e-18	0.355550588821647	0.726	0.179	1.0218493466122e-13	5	TST
ZCRB11	5.8231483739601e-18	0.226431601996154	0.355	0.047	1.03023141032102e-13	5	ZCRB1
RENBP	5.83198365062902e-18	0.528403694466747	0.226	0.016	1.03179454746929e-13	5	RENBP
YES1	5.83572883267127e-18	0.76706929980853	0.258	0.023	1.0324571450762e-13	5	YES1
ARF3	6.72315423005455e-18	0.538128827906402	0.435	0.075	1.18946044638125e-13	5	ARF3
ETNK2	6.82822205113278e-18	0.29055683171848	0.387	0.055	1.20804904528641e-13	5	ETNK2
LINC022941	6.98278153680876e-18	0.371448087804431	0.258	0.022	1.23539370949221e-13	5	LINC02294
CMIP	7.36962253309172e-18	0.668307686610049	0.419	0.07	1.30383361855459e-13	5	CMIP
ATP5MC1	7.54237960615238e-18	0.232484964274665	0.468	0.084	1.33439779992048e-13	5	ATP5MC1
OPTN	7.67517325487855e-18	0.403928683348007	0.484	0.089	1.35789165225311e-13	5	OPTN
RALB	8.35227970352075e-18	0.485231994121281	0.355	0.048	1.47768532514689e-13	5	RALB
NDUFA10	8.40760615992097e-18	0.415910521863151	0.452	0.079	1.48747368181322e-13	5	NDUFA10
SPATA18	9.00689288412999e-18	0.381120558803947	0.145	0.003	1.59349948906028e-13	5	SPATA18
ASPDH1	9.64414748194587e-18	0.431542382110243	0.29	0.03	1.70624257250586e-13	5	ASPDH
MYH8	9.75125592423289e-18	0.461401140373469	0.145	0.003	1.72519219811528e-13	5	MYH8
SELENOP1	9.76551506403852e-18	0.252130053267241	0.758	0.188	1.7277149251297e-13	5	SELENOP
ACOX1	9.93033072438723e-18	0.671368094807479	0.355	0.05	1.75687411175859e-13	5	ACOX1
ATP5MF2	1.07925504688639e-17	0.096746427982958	0.548	0.114	1.9094180289514e-13	5	ATP5MF
C5orf24	1.09168888629569e-17	0.716898993228335	0.242	0.02	1.93141597763433e-13	5	C5orf24
RACK1	1.1229779822053e-17	0.558441647100782	0.758	0.206	1.98677264611762e-13	5	RACK1
ACAA1	1.17667651270906e-17	0.388368811963987	0.468	0.087	2.08177608628486e-13	5	ACAA1
TLE5	1.18184415422377e-17	0.442311307448679	0.548	0.114	2.09091867765269e-13	5	TLE5
ZHX3	1.19989517193224e-17	0.516625280775071	0.258	0.023	2.12285453818251e-13	5	ZHX3
NPM1	1.24714042063472e-17	0.293213002872192	0.694	0.17	2.20644083218695e-13	5	NPM1
TMEM246-AS1	1.24947116125641e-17	0.428380499774663	0.113	0	2.21056437849483e-13	5	TMEM246-AS1
NAT81	1.25979986567235e-17	0.393318214117639	0.855	0.232	2.22883792234752e-13	5	NAT8
SEC61B1	1.32198932702848e-17	0.262606432672035	0.355	0.048	2.33886351737878e-13	5	SEC61B
PDHA1	1.32491111329861e-17	0.491167024601295	0.403	0.064	2.34403274164791e-13	5	PDHA1
BLOC1S11	1.32759169925457e-17	0.59334184105894	0.371	0.053	2.34877523432119e-13	5	BLOC1S1
ADH5	1.38601238676111e-17	0.326811020764528	0.468	0.084	2.45213311465775e-13	5	ADH5
FMO4	1.41367025568416e-17	0.414273437701111	0.274	0.026	2.50106541635641e-13	5	FMO4
PSAT11	1.47319012605128e-17	0.214746260503292	0.387	0.058	2.60636797100993e-13	5	PSAT1
SLC23A3	1.49464908570322e-17	0.520589523499226	0.129	0.002	2.64433316242613e-13	5	SLC23A3
DYNLT31	1.53912909413262e-17	0.321909432468719	0.306	0.036	2.72302719333943e-13	5	DYNLT3
DBP	1.58399908927497e-17	0.326835156055525	0.129	0.002	2.80241118874527e-13	5	DBP
CRYM1	1.58825126527979e-17	0.230908043969755	0.371	0.053	2.809934138533e-13	5	CRYM
CAPNS1	1.59696892888594e-17	0.3700744658057	0.597	0.132	2.82535742898501e-13	5	CAPNS1
TTC38	1.61069012697735e-17	0.505208379290092	0.387	0.059	2.84963297264833e-13	5	TTC38
PINK1	1.62941469676765e-17	0.247737607332264	0.323	0.039	2.88276048152133e-13	5	PINK1
CSDE1	1.65173336160713e-17	0.229446608564074	0.726	0.187	2.92224666335533e-13	5	CSDE1
HNRNPA1	1.68095589340572e-17	0.316564234966703	0.71	0.168	2.9739471666134e-13	5	HNRNPA1
CRYZL2P	1.72799364422853e-17	0.312884193897151	0.129	0.002	3.05716635536911e-13	5	CRYZL2P
COA7	1.75930637474429e-17	0.185819094991805	0.177	0.008	3.1125648381976e-13	5	COA7
SERBP1	1.82188233669409e-17	0.36332113508925	0.516	0.106	3.22327423007918e-13	5	SERBP1
LDHB1	1.85790021418569e-17	0.308037180159077	0.742	0.188	3.28699705893732e-13	5	LDHB
LINC02732	1.87840131429611e-17	0.467431104582725	0.177	0.008	3.32326760525268e-13	5	LINC02732
STAU1	1.91933490608918e-17	0.285365817973292	0.468	0.087	3.39568731585297e-13	5	STAU1
ALDH9A1	1.93518585189693e-17	0.3452140541227	0.387	0.059	3.42373080917604e-13	5	ALDH9A1
AQP11	2.17182224141228e-17	0.0730762195420012	0.532	0.101	3.84238790950661e-13	5	AQP1
MOCS1	2.23627783665349e-17	0.46896043795368	0.177	0.008	3.95642274860735e-13	5	MOCS1
PLAAT2	2.23627783665349e-17	0.238531683191043	0.177	0.008	3.95642274860735e-13	5	PLAAT2
RNF7	2.37534894224212e-17	0.687526953719591	0.339	0.047	4.20246734861477e-13	5	RNF7
POLR2F1	2.427114650346e-17	0.371369616020298	0.29	0.033	4.29405123939215e-13	5	POLR2F
UROD1	2.8762039849748e-17	0.319298174411054	0.29	0.033	5.08858009021741e-13	5	UROD
APOM1	2.88211617932492e-17	0.384451622556962	0.323	0.039	5.09903994446165e-13	5	APOM
NDUFB41	2.95302452851135e-17	0.255773543473377	0.403	0.065	5.22449099584228e-13	5	NDUFB4
TMEM2191	3.07334524284397e-17	0.141336333509467	0.516	0.104	5.43736240363954e-13	5	TMEM219
SPRYD4	3.09499032211123e-17	0.520865519710125	0.226	0.017	5.47565687787919e-13	5	SPRYD4
PEPD2	3.37703968330191e-17	0.29191518065824	0.694	0.171	5.97465860769774e-13	5	PEPD
ST13	3.60633476266403e-17	0.305630492285225	0.71	0.187	6.38032746210521e-13	5	ST13
PSMB71	3.61373949604926e-17	0.453820005888633	0.468	0.089	6.39342791641035e-13	5	PSMB7
BDH1	3.61543330878501e-17	0.400967070614408	0.194	0.011	6.39642460990244e-13	5	BDH1
GDI21	3.65517296813956e-17	0.336920955348395	0.468	0.087	6.46673201523252e-13	5	GDI2
NUDT16L1	4.05824390382507e-17	0.457059141160561	0.274	0.028	7.17984511464732e-13	5	NUDT16L1
CDIP1	4.20820322611222e-17	0.630856123504242	0.29	0.033	7.44515314763773e-13	5	CDIP1
AFG3L21	4.64846549497755e-17	0.305661771916866	0.371	0.056	8.22406515371428e-13	5	AFG3L2
MT1X	4.982340417522e-17	0.357595966514024	0.532	0.111	8.81475666667991e-13	5	MT1X
ATP5PD	5.24690680139507e-17	0.45505636557225	0.516	0.109	9.28282751302815e-13	5	ATP5PD
ICMT	5.2556924549373e-17	0.521201091429722	0.258	0.025	9.29837109127507e-13	5	ICMT
HIBADH	5.26300707518298e-17	0.544944334145901	0.339	0.047	9.31131211741374e-13	5	HIBADH
RASSF8-AS1	5.34839451420595e-17	0.389794006365069	0.21	0.014	9.46237957453316e-13	5	RASSF8-AS1
ANAPC13	5.39473132567181e-17	0.489034910586862	0.339	0.047	9.54435866137856e-13	5	ANAPC13
PPDPF	5.44823088799366e-17	0.137896724797153	0.79	0.218	9.63901008703839e-13	5	PPDPF
HADHA	6.51277950384656e-17	0.161780028364642	0.468	0.09	1.15224094982053e-12	5	HADHA
ODC11	6.5131776397886e-17	0.38987439700819	0.323	0.042	1.1523113880314e-12	5	ODC1
TXN21	6.78075739115216e-17	0.143118950395612	0.403	0.065	1.19965159764264e-12	5	TXN2
IDNK	8.03351987004277e-17	0.310114673516919	0.226	0.017	1.42129033540797e-12	5	IDNK
FREM2	8.08044697534503e-17	0.612525075320356	0.161	0.006	1.42959267887804e-12	5	FREM2
NQO21	8.26830009721943e-17	0.160429696361964	0.387	0.059	1.46282765320006e-12	5	NQO2
YWHAB	9.2281285086094e-17	0.281790182875551	0.71	0.185	1.63264049574318e-12	5	YWHAB
LINC02754	9.26612822058713e-17	0.376522630190252	0.161	0.006	1.63936340478627e-12	5	LINC02754
GNB5	9.3786485967861e-17	0.697323626351345	0.274	0.03	1.6592705097434e-12	5	GNB5
UPB1	9.52981662575737e-17	0.239026359939344	0.274	0.028	1.68601515742899e-12	5	UPB1
EZR1	9.73649702049254e-17	0.224089845384154	0.79	0.217	1.72258105286554e-12	5	EZR
OTUD6B-AS1	1.01586037858397e-16	0.254684775996385	0.258	0.025	1.79726018179076e-12	5	OTUD6B-AS1
COX7A2L	1.0530739950289e-16	0.235118173304335	0.484	0.098	1.86309851200512e-12	5	COX7A2L
TCEAL4	1.06058770718753e-16	0.664801860503292	0.339	0.048	1.87639177155618e-12	5	TCEAL4
NORAD	1.22589061609474e-16	0.409534591538489	0.452	0.086	2.16884567799481e-12	5	NORAD
SETD3	1.24218394002964e-16	0.105210151621182	0.387	0.062	2.19767182670044e-12	5	SETD3
APOO	1.29468003008188e-16	0.580048772426927	0.177	0.009	2.29054790922086e-12	5	APOO
EIF5	1.39427378258445e-16	0.387734329519961	0.5	0.106	2.46674917614841e-12	5	EIF5
UBXN1	1.46973980584911e-16	0.523135264157568	0.387	0.065	2.60026366450824e-12	5	UBXN1
TMED41	1.48848533721927e-16	0.0720228228280506	0.403	0.069	2.63342825860833e-12	5	TMED4
LACTB2	1.52412229617248e-16	0.375954598875364	0.323	0.044	2.69647716638835e-12	5	LACTB2
GALNT11	1.55642203206357e-16	0.287680928050958	0.371	0.058	2.75362185912687e-12	5	GALNT11
ATP6V1F	1.69067677704719e-16	0.481509415852307	0.435	0.079	2.9911453539519e-12	5	ATP6V1F
LDHA	1.73208912484971e-16	0.461490537492819	0.387	0.064	3.06441207968411e-12	5	LDHA
HSDL2	1.75103997099272e-16	0.302354478960547	0.387	0.064	3.09793991668033e-12	5	HSDL2
GNG12	1.7550281085191e-16	0.498762808990382	0.371	0.059	3.10499572959199e-12	5	GNG12
MAT2A1	1.76414255388101e-16	0.20809359280027	0.29	0.034	3.12112100632628e-12	5	MAT2A
HADH	1.78407471134297e-16	0.448534156984746	0.419	0.073	3.15638497930798e-12	5	HADH
DYNLL1	1.85605579704078e-16	0.681188027495306	0.371	0.059	3.28373391612455e-12	5	DYNLL1
CMPK11	1.87694437982293e-16	0.43374636871953	0.371	0.059	3.32068999678273e-12	5	CMPK1
PDLIM51	1.88954176451938e-16	0.399693068654476	0.387	0.064	3.34297728978769e-12	5	PDLIM5
GCHFR1	1.89105315822103e-16	0.116756517098103	0.29	0.033	3.34565124752465e-12	5	GCHFR
PIN4	1.92154867058021e-16	0.509534380293705	0.226	0.019	3.39960390799051e-12	5	PIN4
SPX	1.9538629900578e-16	0.588593686067362	0.177	0.009	3.45677440201025e-12	5	SPX
PDXDC1	2.00682577163237e-16	0.589844847215282	0.323	0.044	3.55047615517198e-12	5	PDXDC1
TINAG	2.02506483495937e-16	0.499384070576275	0.242	0.022	3.58274470601011e-12	5	TINAG
CHCHD2	2.23080142084354e-16	0.204948882405491	0.613	0.146	3.94673387375639e-12	5	CHCHD2
AK21	2.31048911089289e-16	0.172756074810758	0.516	0.109	4.0877173349917e-12	5	AK2
RAP2A	2.39812220213744e-16	0.492094896238462	0.177	0.009	4.24275780002156e-12	5	RAP2A
ATP5PF	2.43534312663512e-16	0.290074955867056	0.5	0.104	4.30860905964285e-12	5	ATP5PF
ZADH2	2.46753176894626e-16	0.0463651363883371	0.226	0.019	4.36555720561972e-12	5	ZADH2
CBR4	2.50893715668399e-16	0.353959963504204	0.226	0.019	4.43881161760532e-12	5	CBR4
AC008038.1	2.55870791036595e-16	0.399271168851034	0.677	0.179	4.52686603501945e-12	5	AC008038.1
MRPS33	2.82608949943776e-16	0.383928366091023	0.371	0.058	4.99991754240529e-12	5	MRPS33
ETFRF1	3.00519548977903e-16	0.539992009046952	0.258	0.026	5.31679186051705e-12	5	ETFRF1
HADHB	3.02644023927863e-16	0.590256246689803	0.403	0.072	5.35437807133175e-12	5	HADHB
SF3B2	3.19235872420764e-16	0.401796976510552	0.387	0.065	5.64792105486815e-12	5	SF3B2
RUVBL1	3.43581938520319e-16	0.57526761449947	0.21	0.016	6.07865165630149e-12	5	RUVBL1
COX7C1	3.4434379294021e-16	0.378158241039817	0.758	0.217	6.09213038469819e-12	5	COX7C
RERG	3.49582367194943e-16	0.414156674692455	0.145	0.005	6.18481124041294e-12	5	RERG
GRPEL1	3.53605728263474e-16	0.365048116853847	0.258	0.026	6.25599254443739e-12	5	GRPEL1
ERICH4	3.60618966676463e-16	0.521414082494393	0.177	0.009	6.38007075843998e-12	5	ERICH4
GGACT	3.6858714755163e-16	0.637942885744808	0.21	0.016	6.52104381448343e-12	5	GGACT
FIS11	3.68721428515721e-16	0.183513927439698	0.403	0.069	6.52341951330014e-12	5	FIS1
AIF1L1	3.69396759527646e-16	0.0101756013149252	0.484	0.097	6.53536746956311e-12	5	AIF1L
MGST3	3.71089027151211e-16	0.248440556064848	0.468	0.093	6.56530706835922e-12	5	MGST3
SCAMP5	3.75116476982834e-16	0.400864326904613	0.21	0.016	6.6365607107803e-12	5	SCAMP5
MTFR1L	3.83873661153018e-16	0.652500205583497	0.29	0.036	6.7914928131192e-12	5	MTFR1L
ARPC3	3.88428330330675e-16	0.393806127362358	0.5	0.107	6.87207402021031e-12	5	ARPC3
PGP	3.88514247746139e-16	0.464592198921872	0.21	0.016	6.8735940711247e-12	5	PGP
MZT2B	3.96280109483205e-16	0.627941654943032	0.306	0.04	7.01098769697687e-12	5	MZT2B
NDUFA6	4.09270188992307e-16	0.297324810977311	0.339	0.05	7.2408081836519e-12	5	NDUFA6
UBL3	4.15773356846921e-16	0.502797947521349	0.29	0.036	7.35586222933572e-12	5	UBL3
ACSS3	4.25872302602989e-16	0.321131603255697	0.194	0.012	7.53453277765208e-12	5	ACSS3
FAM177A1	4.32221045891871e-16	0.486189199665698	0.371	0.059	7.64685474391899e-12	5	FAM177A1
PCBP21	4.42747091130479e-16	0.172079240976574	0.774	0.229	7.83308153628043e-12	5	PCBP2
TRPM3	4.59015944523204e-16	0.481743336409706	0.194	0.012	8.12091009050452e-12	5	TRPM3
VIL1	4.7652829592902e-16	0.328001757358688	0.194	0.012	8.43073861157622e-12	5	VIL1
ASAH1	4.98161562511113e-16	0.309298131690656	0.484	0.098	8.81347436394662e-12	5	ASAH1
GLYCTK	5.23168982466115e-16	0.671633587793927	0.21	0.016	9.25590563779051e-12	5	GLYCTK
ZNHIT11	5.23805071016285e-16	0.118611109712059	0.516	0.114	9.26715931642011e-12	5	ZNHIT1
DRAIC	5.61008108664419e-16	0.278387633316896	0.21	0.016	9.9253554584909e-12	5	DRAIC
HMGN21	5.63969146026279e-16	0.0497204648723624	0.435	0.081	9.97774213149693e-12	5	HMGN2
PCBP1	5.66115760084647e-16	0.132998490534754	0.677	0.178	1.00157200274176e-11	5	PCBP1
MPC21	5.71183534653512e-16	0.0924143978665484	0.403	0.07	1.01053790950899e-11	5	MPC2
PCYT2	6.13926557205572e-16	0.527967382960553	0.258	0.026	1.0861588650081e-11	5	PCYT2
PRXL2A	6.20909568159629e-16	0.353753331302605	0.468	0.095	1.09851320798802e-11	5	PRXL2A
PARK7	7.04783959482624e-16	0.225177201699745	0.484	0.1	1.24690378111666e-11	5	PARK7
MTHFR	7.219329719344e-16	0.367697079096649	0.242	0.023	1.27724381394634e-11	5	MTHFR
MRFAP1	7.69034355282253e-16	0.600110092594006	0.403	0.075	1.36057558136536e-11	5	MRFAP1
ATP5MD1	8.0454899443394e-16	0.225164767457586	0.435	0.084	1.42340808095253e-11	5	ATP5MD
PFKL	8.16032892568576e-16	0.524444290202287	0.419	0.078	1.44372539353232e-11	5	PFKL
NDUFB12	8.61535991529693e-16	0.409464726961776	0.548	0.129	1.52422947621433e-11	5	NDUFB1
ATP5F1A	8.6773916366098e-16	0.329701545522181	0.613	0.154	1.53520412834901e-11	5	ATP5F1A
CRYAB2	8.69769677531547e-16	0.366006117137925	0.839	0.246	1.53879651348881e-11	5	CRYAB
ATP6V0E2	8.71474901054468e-16	0.288350030182777	0.274	0.031	1.54181339494557e-11	5	ATP6V0E2
PRKAR1A1	8.77224542892329e-16	0.251281275150772	0.5	0.111	1.55198566128511e-11	5	PRKAR1A
LAMTOR2	8.97535248035982e-16	0.359348924111916	0.355	0.056	1.58791936082526e-11	5	LAMTOR2
RNF41	9.45804871192661e-16	0.454112855276238	0.226	0.02	1.67331797811406e-11	5	RNF41
DAP	9.75842679600109e-16	0.545532092015936	0.306	0.042	1.72646086874851e-11	5	DAP
TMEM141	1.03052711085637e-15	0.570787752471945	0.29	0.037	1.8232085645271e-11	5	TMEM141
MRPL201	1.06613731705815e-15	0.133213169316313	0.419	0.078	1.88621014133929e-11	5	MRPL20
RFK1	1.08154926967547e-15	0.370422265476884	0.274	0.033	1.91347696790985e-11	5	RFK
TKFC	1.09500529015847e-15	0.541232942645903	0.339	0.05	1.93728335934837e-11	5	TKFC
AHCYL1	1.10799011644128e-15	0.443658671963619	0.435	0.086	1.96025611400791e-11	5	AHCYL1
GCAT	1.13293532856037e-15	0.436945986631244	0.161	0.008	2.00438918328901e-11	5	GCAT
HNF1B	1.14418552628833e-15	0.30412417274019	0.258	0.028	2.02429303310931e-11	5	HNF1B
DDX1	1.14552893581661e-15	0.773588967806573	0.355	0.058	2.02666979324674e-11	5	DDX1
FYN	1.15381878078743e-15	0.496278991327753	0.339	0.05	2.04133618696912e-11	5	FYN
CAPZA2	1.16435317471414e-15	0.337693209776759	0.371	0.062	2.05997363670426e-11	5	CAPZA2
TERF1	1.16452537082262e-15	0.571063441271398	0.226	0.02	2.06027828605939e-11	5	TERF1
GBE1	1.17924044907897e-15	0.96338254106713	0.242	0.025	2.08631220251051e-11	5	GBE1
TXNDC17	1.20503691656614e-15	0.244137168951789	0.435	0.084	2.13195131278882e-11	5	TXNDC17
NDUFB81	1.35089367743646e-15	0.0707112503499681	0.387	0.067	2.39000109412059e-11	5	NDUFB8
BSPRY	1.42440945632656e-15	0.535706150652632	0.177	0.011	2.52006521013295e-11	5	BSPRY
DENND11	1.45301798404498e-15	0.48802998965417	0.129	0.003	2.57067941737238e-11	5	DENND11
MOCS2	1.49968861459254e-15	0.517312913053112	0.29	0.037	2.65324909693712e-11	5	MOCS2
AIG1	1.50627767985366e-15	0.596432005333869	0.306	0.042	2.66490647119709e-11	5	AIG1
COPZ1	1.50830752585164e-15	0.405172307401901	0.387	0.069	2.66849767473672e-11	5	COPZ1
CLTRN	1.52712253926165e-15	0.613425988221977	0.226	0.02	2.70178519646171e-11	5	CLTRN
SMS	1.56396867989415e-15	0.541084536869226	0.516	0.118	2.76697338846874e-11	5	SMS
EIF2AK11	1.56770337054782e-15	0.368072672582523	0.371	0.064	2.7735808031732e-11	5	EIF2AK1
HPN	1.57203272532412e-15	0.364569506114126	0.29	0.036	2.78124029764343e-11	5	HPN
DCTN5	1.58920590961274e-15	0.329743569748357	0.242	0.025	2.81162309528685e-11	5	DCTN5
CD24	1.67642096520339e-15	0.42876308811136	0.435	0.081	2.96592397163783e-11	5	CD24
COX7A21	1.7662820580023e-15	0.282084556116399	0.435	0.086	3.12490621701768e-11	5	COX7A2
SNX17	1.89954135750723e-15	0.630230483057266	0.242	0.025	3.36066856970179e-11	5	SNX17
GABARAPL11	1.93851035712561e-15	0.0810312957308763	0.5	0.109	3.42961252382663e-11	5	GABARAPL1
TRAP1	1.95540660280766e-15	0.10766147902669	0.21	0.017	3.4595053616873e-11	5	TRAP1
DCAF71	1.96823480281202e-15	0.404670340764657	0.339	0.053	3.48220101313502e-11	5	DCAF7
SUMO1	2.0424833836046e-15	0.49300263188908	0.29	0.037	3.61356160227326e-11	5	SUMO1
KIF21A	2.09807435414109e-15	0.570338764581749	0.274	0.033	3.71191314734642e-11	5	KIF21A
CHP1	2.13117051456136e-15	0.232434996474766	0.371	0.064	3.77046687436196e-11	5	CHP1
C1orf122	2.15370362868265e-15	0.399970662835056	0.306	0.042	3.81033245986535e-11	5	C1orf122
CAMK2N12	2.16493448261254e-15	0.0657135356020233	0.661	0.174	3.8302020866381e-11	5	CAMK2N1
BCKDHB	2.17895341933061e-15	0.501301781463194	0.177	0.011	3.85500438947972e-11	5	BCKDHB
GLO1	2.20534250538572e-15	0.490024005516524	0.339	0.051	3.90169196052841e-11	5	GLO1
FMO5	2.2782966796647e-15	0.679613068118246	0.194	0.014	4.03076248566279e-11	5	FMO5
NFIA1	2.34910738178217e-15	0.197585010403413	0.339	0.05	4.15604077984901e-11	5	NFIA
RAB11B1	2.42803793344705e-15	0.350455360619017	0.419	0.083	4.29568471185452e-11	5	RAB11B
PGK1	2.62297458971804e-15	0.262852319173454	0.581	0.143	4.64056664412915e-11	5	PGK1
SPCS1	2.62863954492409e-15	0.479894818024899	0.419	0.081	4.65058908287969e-11	5	SPCS1
MSRB2	2.74444671862414e-15	0.535860606627865	0.274	0.033	4.85547513458983e-11	5	MSRB2
PGAM1	2.74480425321668e-15	0.299407759843742	0.371	0.064	4.85610768479095e-11	5	PGAM1
ACP6	2.78097416790136e-15	0.37765924428415	0.113	0.002	4.92009949785109e-11	5	ACP6
EIF4B	2.86375585923707e-15	0.383079040909592	0.516	0.118	5.06655686616222e-11	5	EIF4B
TFDP21	2.92668205111052e-15	0.154832359949434	0.306	0.042	5.17788588482474e-11	5	TFDP2
ATP5MC21	3.12108645135664e-15	0.106545997604516	0.597	0.15	5.52182614974017e-11	5	ATP5MC2
PHYHD1	3.1958359634579e-15	0.445256102811241	0.194	0.014	5.65407298654972e-11	5	PHYHD1
SPAG5	3.19926245626846e-15	0.383942335676751	0.177	0.011	5.66013513763016e-11	5	SPAG5
C4orf3	3.20080586595768e-15	0.389717240492627	0.452	0.097	5.66286573805233e-11	5	C4orf3
PGPEP1	3.2346275802717e-15	0.342869405305187	0.452	0.089	5.72270311501669e-11	5	PGPEP1
AC026992.2	3.3004015536637e-15	0.334227753585327	0.113	0.002	5.83907042874182e-11	5	AC026992.2
YKT6	3.32187484106748e-15	0.459287496076028	0.258	0.03	5.8770609688166e-11	5	YKT6
NUCKS1	3.565063230394e-15	0.323871374834623	0.581	0.142	6.30730986721306e-11	5	NUCKS1
COX5B	3.67361679870175e-15	0.296357876532695	0.5	0.112	6.49936284026314e-11	5	COX5B
LAMTOR51	3.75985930787979e-15	0.29816236463853	0.548	0.131	6.65194308750093e-11	5	LAMTOR5
AC115223.1	3.77713002270377e-15	0.441539477699764	0.516	0.12	6.68249843616751e-11	5	AC115223.1
TRMT112	4.15532181712898e-15	0.613933659078845	0.403	0.075	7.35159535886459e-11	5	TRMT112
TMEM256	4.36911835259683e-15	0.314936338378194	0.435	0.087	7.72984418941431e-11	5	TMEM256
VDR	4.44424676326774e-15	0.628355758864652	0.258	0.03	7.86276137357328e-11	5	VDR
MRPL52	4.4734498848223e-15	0.427127664632234	0.339	0.055	7.91442753622761e-11	5	MRPL52
WIPF2	4.47880008544901e-15	0.339461619710325	0.339	0.053	7.92389311117639e-11	5	WIPF2
COA4	4.52826184827253e-15	0.592760280117537	0.323	0.048	8.01140086196377e-11	5	COA4
EEF1B21	4.55155947981068e-15	0.161522925342797	0.532	0.123	8.05261903168106e-11	5	EEF1B2
DIO1	4.80770216866646e-15	0.372467575303097	0.242	0.025	8.5057866768047e-11	5	DIO1
CREBL2	5.24541529044834e-15	0.252603773854175	0.258	0.03	9.2801887318612e-11	5	CREBL2
KLHDC10	5.46696493974085e-15	0.117611960041191	0.258	0.03	9.67215437138952e-11	5	KLHDC10
PSMD1	5.62057594847887e-15	0.580093253735876	0.29	0.039	9.94392296804881e-11	5	PSMD1
PPIA1	5.72640293064109e-15	0.381771265712336	0.806	0.234	1.01311520648902e-10	5	PPIA
VAMP8	5.83803548990434e-15	0.0526235672706006	0.613	0.156	1.03286523887388e-10	5	VAMP8
PAFAH2	6.00544601895296e-15	0.519217769219815	0.226	0.022	1.06248350967316e-10	5	PAFAH2
BTF3	6.09458428811987e-15	0.236126259442308	0.516	0.117	1.07825385225417e-10	5	BTF3
PMM1	6.10379550522543e-15	0.219915929303646	0.258	0.03	1.07988350078448e-10	5	PMM1
SLC5A121	6.2239270578892e-15	0.0124044613729004	0.516	0.107	1.10113717508176e-10	5	SLC5A12
CALD1	6.27375183899105e-15	0.323363320382366	0.435	0.087	1.1099521753543e-10	5	CALD1
PRDX2	6.4788215399138e-15	0.286901820941637	0.323	0.048	1.14623310684155e-10	5	PRDX2
NDUFB31	6.53585094099776e-15	0.228472661556391	0.419	0.083	1.15632274848132e-10	5	NDUFB3
SPATS2L1	6.85678455678299e-15	0.137366908180291	0.452	0.093	1.21310232378605e-10	5	SPATS2L
MLF2	7.27486131434467e-15	0.192789245544783	0.484	0.109	1.28706846373386e-10	5	MLF2
[truncated: 5,372 more rows]
