# Supplementary material for: Proximal tubule cells in blood and urine as potential biomarkers for kidney disease biopsy
Source: PeerJ. 2023 Dec 6;11:e16499. doi: 10.7717/peerj.16499 (PMC10710128; doi:10.7717/peerj.16499)
Supplement: Supplemental Information 1 [file peerj-11-16499-s001.zip › Supplementary Materials/Supplemental Tables/Supplemental Table 8.csv]

	p_val	avg_logFC	pct.1	pct.2	p_val_adj
CMTM2	5.16929612227827e-19	-2.47298906437377	0.038	0.778	6.63324078410747e-15
FCGR3B	2.67455383855995e-18	-3.28336285046424	0.217	0.963	3.43198748564012e-14
NAMPT	3.56331480412037e-18	-2.5629397762993	0.255	1	4.57244555664726e-14
AQP9	3.6258150321401e-17	-2.63587045486964	0.009	0.63	4.65264584924218e-13
IFITM2	9.27611867679897e-16	-2.60941021636513	0.708	1	1.19031154860684e-11
CSF3R	9.39427208326709e-16	-2.65012548212834	0.642	1	1.20547299372483e-11
RGS2	1.02190322858648e-15	-2.98389939306252	0.189	0.889	1.31130622292218e-11
CXCR2	3.19751743826363e-15	-3.05779930304582	0.151	0.815	4.10305437677989e-11
SLC25A37	8.50241769890897e-14	-2.47421055458669	0.274	0.889	1.091030239124e-09
RIPOR2	1.40243936480776e-13	-1.74027700130235	0.349	0.926	1.79961019292132e-09
HLA-E	1.11868684623473e-12	-1.28112447773468	0.887	1	1.43549896108841e-08
ANXA1	1.56986664093964e-12	2.72303845827112	0.896	0.074	2.01445287365375e-08
NIBAN1	1.84002836040518e-12	-2.54974686688261	0.16	0.741	2.36112439207193e-08
SELL	3.66574556598408e-12	-2.04126230709398	0.406	0.889	4.70388471027078e-08
CXCR1	4.89405356570031e-12	-2.22174534268613	0.132	0.704	6.28004953550663e-08
TXNIP	1.10472773787697e-11	-2.20653500476719	0.557	0.926	1.41758663324372e-07
CD24	3.14425983886547e-11	3.22373621275088	0.811	0	4.03471422523217e-07
RNF149	8.42720308649993e-11	-1.90007433272563	0.415	0.852	1.08137870005967e-06
ALPL	9.27901789148487e-11	-2.23960038815101	0	0.37	1.19068357583534e-06
EEF1A1	1.37566493080722e-10	2.45708422974389	0.858	0.148	1.76525323921182e-06
FFAR2	1.77430415642139e-10	-2.10739719052678	0.047	0.519	2.27678709351993e-06
PKM	2.87756354050353e-10	2.03836444103709	0.764	0	3.69248953517413e-06
EMB	3.17128825777023e-10	2.19768229401336	0.802	0.074	4.06939709237075e-06
TAGLN2	3.29175107604344e-10	-1.43090041240497	0.594	0.926	4.22397498077895e-06
MALAT1	4.07778674231958e-10	-0.937315676587062	0.991	1	5.23261594774449e-06
B2M	4.7000754074341e-10	-0.968440253813266	0.953	1	6.03113676281944e-06
ACTG1	5.62053114621016e-10	1.54753441923563	0.915	0.519	7.21226556681687e-06
GAPDH	9.76428040735414e-10	1.94368383970987	0.811	0.074	1.25295246187168e-05
ITM2B	1.19799708446943e-09	-2.05588522342689	0.575	0.852	1.53726985879117e-05
CYBB	1.26641066867711e-09	2.88114793608749	0.755	0.037	1.62505817004646e-05
FTH1	1.30921966367758e-09	-1.63272328745087	0.453	0.926	1.67999067243107e-05
SNX3	1.52480978463509e-09	1.81505623810592	0.726	0	1.95663591564374e-05
MBOAT7	1.63204745421233e-09	-2.15291703479162	0.151	0.63	2.09424329324526e-05
FPR1	1.64041986214505e-09	-1.86222783158889	0.302	0.778	2.10498676710452e-05
TPT1	1.70038727649763e-09	1.15901072943412	0.925	0.704	2.18193695320176e-05
LYZ	1.88093859145923e-09	2.76884480226215	0.858	0.593	2.41362040056048e-05
VNN2	2.13046650550257e-09	-2.09749104365635	0.142	0.63	2.7338146198609e-05
BPI	2.28155730418209e-09	2.90178882975905	0.717	0	2.92769433272645e-05
MME	2.30368453397723e-09	-2.16507405868954	0.038	0.444	2.95608799399958e-05
SECTM1	3.10407266187918e-09	-2.14966956299675	0.075	0.519	3.98314603972336e-05
RETN	5.02589207600953e-09	2.92647444326337	0.698	0	6.44922471193542e-05
MTCO1P12	5.21289711658615e-09	1.75807021975086	0.83	0.111	6.68918958000335e-05
TRA2B	7.40003285660131e-09	1.94052976432453	0.689	0	9.49572216159081e-05
KCNJ15	8.1122441087956e-09	-1.93563933813244	0.047	0.444	0.000104096316404065
SERPINA1	8.74094757682839e-09	-1.98939012636188	0.33	0.741	0.000112163839305862
CEACAM8	1.08386943031025e-08	2.82576475925581	0.679	0	0.000139082125297411
SNHG29	1.08386943031025e-08	2.33235319953101	0.679	0	0.000139082125297411
ITGAX	1.34286004875795e-08	-1.92238860065792	0.066	0.481	0.000172315801456621
LUCAT1	1.36045724966339e-08	-2.00833700655084	0.019	0.37	0.000174573874276806
FTH1P10	1.37292002476782e-08	-1.87771854302085	0.292	0.741	0.000176173097578207
ANP32B	1.38225059721055e-08	1.75692778029403	0.783	0.074	0.000177370396634058
CALM1	1.56510947054315e-08	1.45766605075295	0.849	0.148	0.000200834847260097
UGCG	1.57932140527853e-08	2.23346345109979	0.67	0	0.000202658522725341
FCGR2A	1.83147849764692e-08	-1.94536014653078	0.094	0.519	0.000235015320818053
SOD2	2.24629556365432e-08	-1.96036416292379	0.387	0.778	0.000288244646728123
SDCBP	2.48583900985083e-08	-1.52853984483848	0.509	0.815	0.000318982861744058
CLEC7A	2.69052845160696e-08	-1.94903516840109	0.094	0.519	0.000345248610910205
H3F3B	2.91630513632473e-08	-1.13688041400861	0.858	0.926	0.000374220275093189
JUND	2.97471907005018e-08	1.27712374095517	0.896	0.519	0.000381715951068839
PLP2	3.09802607797491e-08	1.44335007289196	0.764	0.074	0.00039753870632574
TSPO	4.26993335609396e-08	1.41174854650491	0.821	0.148	0.000547917848253977
CYTH4	4.46769537478858e-08	-1.86228706803771	0.028	0.37	0.00057329467049287
RNASET2	4.52660663252637e-08	-1.78731848054585	0.302	0.704	0.000580854163085784
LCN2	4.73944209144418e-08	4.19879042229915	0.642	0	0.000608165209174117
NKG7	4.73944209144418e-08	2.21506865254849	0.642	0	0.000608165209174117
STOM	4.82328467454707e-08	1.75284896430825	0.708	0.037	0.000618923889437881
ZFP36L1	5.37016722871085e-08	-1.3653607668139	0.179	0.667	0.000689099858788177
MNDA	5.38162297263671e-08	-0.946294584941552	0.858	1	0.000690569859848742
RFLNB	5.50866547320112e-08	1.32871014315793	0.717	0.037	0.000706871953521167
IFIT2	5.73145919899591e-08	-1.72153883026142	0.094	0.519	0.000735460844415155
YPEL3	7.00327845936344e-08	-1.74143215922032	0.453	0.778	0.000898660691905516
IFITM3	7.37710548804227e-08	-2.59160570260422	0.217	0.63	0.000946630176225584
SMAP2	7.85874130773842e-08	-1.48749591428886	0.434	0.778	0.00100843368460899
CPNE3	1.16288911589561e-07	1.82925679514745	0.67	0.037	0.00149221931351725
AL136454.1	1.20095633109248e-07	1.86165317907674	0.67	0.037	0.00154106716405787
PLAC8	1.21336821581479e-07	1.64001642704282	0.679	0.037	0.00155699409453354
TYROBP	1.55282270825025e-07	-1.00945619809909	0.84	0.926	0.00199258209922672
ENO1	1.55592537653607e-07	1.40477269216193	0.774	0.111	0.00199656344317108
FCN1	1.72375391484147e-07	1.51657397232225	0.792	0.222	0.00221192102352458
PGLYRP1	1.81993306986639e-07	2.83603402987348	0.66	0.074	0.00233533811525255
RACK1	1.82830235676506e-07	1.56359101510495	0.708	0.074	0.00234607758420093
CPPED1	1.8949863636162e-07	-2.02612193140903	0.217	0.63	0.00243164650179231
CANX	1.91531242866798e-07	1.96601392706198	0.604	0	0.00245772890846676
CREB5	1.95534800657989e-07	-1.9738120958103	0.038	0.37	0.00250910256204332
PPIA	1.9787295511733e-07	1.62262078124504	0.66	0.037	0.00253910576006558
HMGN2	2.03513889085886e-07	1.65401435402351	0.774	0.185	0.00261149022475008
H3F3A	2.29970826019106e-07	-0.886640082713825	0.896	0.963	0.00295098563947716
VMP1	2.42196788491336e-07	-1.50236023712777	0.208	0.63	0.00310786918992082
AC116533.1	2.68363802805001e-07	1.81472352979235	0.594	0	0.00344364431759377
ATP5F1E	3.33296041879657e-07	1.23300360966584	0.877	0.296	0.00427685480939976
MTND1P23	3.69286747871864e-07	1.29713844164096	0.906	0.407	0.00473868754869176
HK3	3.74287605186324e-07	1.64214109905711	0.585	0	0.00480285854975092
R3HDM4	3.84381601109201e-07	-1.84086974505661	0.255	0.63	0.00493238470543327
TRANK1	4.20904470566606e-07	-1.62941307805809	0.028	0.333	0.00540104616631069
C5AR1	4.23131860335208e-07	-1.88860840671709	0.434	0.741	0.00542962803182139
NAMPTP1	4.25014340457811e-07	-1.78013697991041	0.057	0.407	0.00545378401675464
LRRK2	4.25961309987749e-07	-2.25147509590497	0.17	0.556	0.00546593552976279
COX4I1	5.31357488494255e-07	1.18555393485765	0.651	0.037	0.00681837929235828
LTA4H	5.5518947415388e-07	1.52613253882344	0.717	0.111	0.00712419133234259
CAMP	7.18239033256918e-07	4.76656619563703	0.566	0	0.00921644327475277
CRISP3	7.18239033256918e-07	3.0472226515554	0.566	0	0.00921644327475277
MIR1244-2	7.18239033256918e-07	1.93325264070539	0.566	0	0.00921644327475277
FOSB	7.49581902347291e-07	1.20784301362931	0.802	0.185	0.00961863497092044
LDHA	7.93818882352829e-07	1.10784649827745	0.708	0.074	0.0101862838983515
PTMA	8.10990835840847e-07	1.73317359954392	0.745	0.185	0.0104066344055097
MXD1	8.33480124781115e-07	-1.4083584042863	0.358	0.741	0.0106952169611913
GYG1	9.64809677476882e-07	1.45181410335095	0.623	0.037	0.0123804377813834
RBM3	9.88337663224825e-07	1.49649033059269	0.557	0	0.012682348894501
ANXA3	1.20884029724029e-06	1.43999321312438	0.67	0.074	0.0155118386941873
BASP1	1.28496184812762e-06	-1.45495642855199	0.708	0.815	0.0164886304351736
HMGN1	1.29693558489174e-06	1.38930120264825	0.66	0.074	0.0166422774253308
JAML	1.318057458202e-06	-1.84505564451642	0.226	0.593	0.0169133133036481
SPN	1.35408977181984e-06	1.93412415215744	0.547	0	0.0173756799519922
LTF	1.57295212058847e-06	5.01418596481441	0.594	0.074	0.0201841216113913
CCND3	1.77956119656563e-06	1.15677334721036	0.698	0.111	0.0228353292743302
EIF4B	1.84723555120503e-06	1.44681804052593	0.538	0	0.023703726593063
CITED4	1.84723555120503e-06	1.35211966480849	0.538	0	0.023703726593063
SEC14L1	1.89832292680584e-06	-2.03611453803591	0.16	0.519	0.0243592797967725
IFIT3	1.91679422851849e-06	-1.98089618997277	0.142	0.519	0.0245963035403493
LITAF	1.97283354027459e-06	-1.75774350705593	0.623	0.778	0.0253153999888035
HNRNPA1	2.21634049899666e-06	1.52277654143024	0.604	0.037	0.0284400812831251
CFL1	2.22507421961187e-06	0.923349906356211	0.896	0.593	0.0285521523860595
HMGB1	2.29562388285501e-06	0.688870284967719	0.689	0.074	0.0294574456647955
AP001324.1	2.51586937419912e-06	1.34688458148061	0.594	0.037	0.0322836358097231
AC243919.1	2.56898029400034e-06	1.1927657529309	0.604	0.037	0.0329651551326124
IL13RA1	2.8098695420396e-06	-1.24531620964009	0.038	0.333	0.0360562459634521
GRN	3.4622326869419e-06	0.961964848383961	0.764	0.148	0.0444273698388385
TOMM7	3.52097501094097e-06	1.11111864771939	0.651	0.074	0.0451811513403945
ACTB	3.62438012133709e-06	0.626032579880913	0.953	0.963	0.0465080457169976
PGD	3.70752023226811e-06	1.04855181876015	0.83	0.259	0.0475748996204643
ATP5MC2	3.79304097436212e-06	1.14439918424079	0.594	0.037	0.0486723017830147
