# Supplementary material for: Proximal tubule cells in blood and urine as potential biomarkers for kidney disease biopsy
Source: PeerJ. 2023 Dec 6;11:e16499. doi: 10.7717/peerj.16499 (PMC10710128; doi:10.7717/peerj.16499)
Supplement: Supplemental Information 1 [file peerj-11-16499-s001.zip › Supplementary Materials/Supplemental Tables/Supplemental Table 9.csv]

Terms	Counts	GeneRatio	BgRatio	pValue	FDR	foldEnrichment	geneID	geneSymbol	Category
GO:0043312~neutrophil degranulation	40	40/114	483/18012	4.20486631995155e-34	7.07058837127904e-31	13.0848861283644	ENSG00000162747/ENSG00000180871/ENSG00000188404/ENSG00000163464/ENSG00000156508/ENSG00000067225/ENSG00000166710/ENSG00000165168/ENSG00000167996/ENSG00000171051/ENSG00000090382/ENSG00000101425/ENSG00000196549/ENSG00000104918/ENSG00000197249/ENSG00000124469/ENSG00000140678/ENSG00000143226/ENSG00000137575/ENSG00000026297/ENSG00000148346/ENSG00000148175/ENSG00000163563/ENSG00000085719/ENSG00000145287…	FCGR3B/CXCR2/SELL/CXCR1/EEF1A1/PKM/B2M/CYBB/FTH1/FPR1/LYZ/BPI/MME/RETN/SERPINA1/CEACAM8/ITGAX/FCGR2A/SDCBP/RNASET2/LCN2/STOM/MNDA/CPNE3/PLAC8/TYROBP/FCN1/PGLYRP1/CPPED1/PPIA/HK3/C5AR1/LTA4H/CAMP/CRISP3/GYG1/ANXA3/LTF/HMGB1/GRN	GO_BP
GO:0002283~neutrophil activation involved in immune response	40	40/114	486/18012	5.37687328614376e-34	7.07058837127904e-31	13.0041152263374	ENSG00000162747/ENSG00000180871/ENSG00000188404/ENSG00000163464/ENSG00000156508/ENSG00000067225/ENSG00000166710/ENSG00000165168/ENSG00000167996/ENSG00000171051/ENSG00000090382/ENSG00000101425/ENSG00000196549/ENSG00000104918/ENSG00000197249/ENSG00000124469/ENSG00000140678/ENSG00000143226/ENSG00000137575/ENSG00000026297/ENSG00000148346/ENSG00000148175/ENSG00000163563/ENSG00000085719/ENSG00000145287…	FCGR3B/CXCR2/SELL/CXCR1/EEF1A1/PKM/B2M/CYBB/FTH1/FPR1/LYZ/BPI/MME/RETN/SERPINA1/CEACAM8/ITGAX/FCGR2A/SDCBP/RNASET2/LCN2/STOM/MNDA/CPNE3/PLAC8/TYROBP/FCN1/PGLYRP1/CPPED1/PPIA/HK3/C5AR1/LTA4H/CAMP/CRISP3/GYG1/ANXA3/LTF/HMGB1/GRN	GO_BP
GO:0042119~neutrophil activation	40	40/114	496/18012	1.20587412118506e-33	8.58711892178988e-31	12.741935483871	ENSG00000162747/ENSG00000180871/ENSG00000188404/ENSG00000163464/ENSG00000156508/ENSG00000067225/ENSG00000166710/ENSG00000165168/ENSG00000167996/ENSG00000171051/ENSG00000090382/ENSG00000101425/ENSG00000196549/ENSG00000104918/ENSG00000197249/ENSG00000124469/ENSG00000140678/ENSG00000143226/ENSG00000137575/ENSG00000026297/ENSG00000148346/ENSG00000148175/ENSG00000163563/ENSG00000085719/ENSG00000145287…	FCGR3B/CXCR2/SELL/CXCR1/EEF1A1/PKM/B2M/CYBB/FTH1/FPR1/LYZ/BPI/MME/RETN/SERPINA1/CEACAM8/ITGAX/FCGR2A/SDCBP/RNASET2/LCN2/STOM/MNDA/CPNE3/PLAC8/TYROBP/FCN1/PGLYRP1/CPPED1/PPIA/HK3/C5AR1/LTA4H/CAMP/CRISP3/GYG1/ANXA3/LTF/HMGB1/GRN	GO_BP
GO:0002446~neutrophil mediated immunity	40	40/114	497/18012	1.30602569152698e-33	8.58711892178988e-31	12.7162977867203	ENSG00000162747/ENSG00000180871/ENSG00000188404/ENSG00000163464/ENSG00000156508/ENSG00000067225/ENSG00000166710/ENSG00000165168/ENSG00000167996/ENSG00000171051/ENSG00000090382/ENSG00000101425/ENSG00000196549/ENSG00000104918/ENSG00000197249/ENSG00000124469/ENSG00000140678/ENSG00000143226/ENSG00000137575/ENSG00000026297/ENSG00000148346/ENSG00000148175/ENSG00000163563/ENSG00000085719/ENSG00000145287…	FCGR3B/CXCR2/SELL/CXCR1/EEF1A1/PKM/B2M/CYBB/FTH1/FPR1/LYZ/BPI/MME/RETN/SERPINA1/CEACAM8/ITGAX/FCGR2A/SDCBP/RNASET2/LCN2/STOM/MNDA/CPNE3/PLAC8/TYROBP/FCN1/PGLYRP1/CPPED1/PPIA/HK3/C5AR1/LTA4H/CAMP/CRISP3/GYG1/ANXA3/LTF/HMGB1/GRN	GO_BP
GO:0098542~defense response to other organism	19	19/114	498/18012	3.12662634287885e-10	1.64460545635428e-07	6.0281124497992	ENSG00000185201/ENSG00000204592/ENSG00000111640/ENSG00000090382/ENSG00000101425/ENSG00000172243/ENSG00000148346/ENSG00000119922/ENSG00000142089/ENSG00000145287/ENSG00000008438/ENSG00000197405/ENSG00000164047/ENSG00000138772/ENSG00000197471/ENSG00000012223/ENSG00000129657/ENSG00000119917/ENSG00000030582	IFITM2/HLA-E/GAPDH/LYZ/BPI/CLEC7A/LCN2/IFIT2/IFITM3/PLAC8/PGLYRP1/C5AR1/CAMP/ANXA3/SPN/LTF/SEC14L1/IFIT3/GRN	GO_BP
GO:0032680~regulation of tumor necrosis factor production	10	10/114	158/18012	6.31086550207922e-08	2.15297650659633e-05	10	ENSG00000204592/ENSG00000165168/ENSG00000101425/ENSG00000172243/ENSG00000100300/ENSG00000011600/ENSG00000188906/ENSG00000197471/ENSG00000012223/ENSG00000189403	HLA-E/CYBB/BPI/CLEC7A/TSPO/TYROBP/LRRK2/SPN/LTF/HMGB1	GO_BP
GO:0019730~antimicrobial humoral response	9	9/114	119/18012	6.40384670717116e-08	2.15297650659633e-05	11.9495798319328	ENSG00000204592/ENSG00000111640/ENSG00000090382/ENSG00000101425/ENSG00000148346/ENSG00000008438/ENSG00000198830/ENSG00000164047/ENSG00000012223	HLA-E/GAPDH/LYZ/BPI/LCN2/PGLYRP1/HMGN2/CAMP/LTF	GO_BP
GO:0032640~tumor necrosis factor production	10	10/114	161/18012	7.53898421426641e-08	2.15297650659633e-05	9.81366459627329	ENSG00000204592/ENSG00000165168/ENSG00000101425/ENSG00000172243/ENSG00000100300/ENSG00000011600/ENSG00000188906/ENSG00000197471/ENSG00000012223/ENSG00000189403	HLA-E/CYBB/BPI/CLEC7A/TSPO/TYROBP/LRRK2/SPN/LTF/HMGB1	GO_BP
GO:1903555~regulation of tumor necrosis factor superfamily cytokine production	10	10/114	161/18012	7.53898421426641e-08	2.15297650659633e-05	9.81366459627329	ENSG00000204592/ENSG00000165168/ENSG00000101425/ENSG00000172243/ENSG00000100300/ENSG00000011600/ENSG00000188906/ENSG00000197471/ENSG00000012223/ENSG00000189403	HLA-E/CYBB/BPI/CLEC7A/TSPO/TYROBP/LRRK2/SPN/LTF/HMGB1	GO_BP
GO:0035821~modification of morphology or physiology of other organism	10	10/114	164/18012	8.97302656909793e-08	2.15297650659633e-05	9.63414634146342	ENSG00000111640/ENSG00000090382/ENSG00000198668/ENSG00000172243/ENSG00000148175/ENSG00000008438/ENSG00000198830/ENSG00000164047/ENSG00000012223/ENSG00000172757	GAPDH/LYZ/CALM1/CLEC7A/STOM/PGLYRP1/HMGN2/CAMP/LTF/CFL1	GO_BP
GO:0071706~tumor necrosis factor superfamily cytokine production	10	10/114	166/18012	1.00576908171544e-07	2.15297650659633e-05	9.51807228915663	ENSG00000204592/ENSG00000165168/ENSG00000101425/ENSG00000172243/ENSG00000100300/ENSG00000011600/ENSG00000188906/ENSG00000197471/ENSG00000012223/ENSG00000189403	HLA-E/CYBB/BPI/CLEC7A/TSPO/TYROBP/LRRK2/SPN/LTF/HMGB1	GO_BP
GO:0001906~cell killing	10	10/114	167/18012	1.06420891961035e-07	2.15297650659633e-05	9.46107784431138	ENSG00000204592/ENSG00000166710/ENSG00000111640/ENSG00000090382/ENSG00000172243/ENSG00000011600/ENSG00000008438/ENSG00000198830/ENSG00000164047/ENSG00000012223	HLA-E/B2M/GAPDH/LYZ/CLEC7A/TYROBP/PGLYRP1/HMGN2/CAMP/LTF	GO_BP
GO:0050900~leukocyte migration	14	14/114	433/18012	6.11785521392815e-07	9.23379409914113e-05	5.10854503464203	ENSG00000119535/ENSG00000180871/ENSG00000111913/ENSG00000135046/ENSG00000188404/ENSG00000163464/ENSG00000126262/ENSG00000124469/ENSG00000140678/ENSG00000196262/ENSG00000197405/ENSG00000160593/ENSG00000197471/ENSG00000189403	CSF3R/CXCR2/RIPOR2/ANXA1/SELL/CXCR1/FFAR2/CEACAM8/ITGAX/PPIA/C5AR1/JAML/SPN/HMGB1	GO_BP
GO:0006959~humoral immune response	11	11/114	254/18012	6.31970698800534e-07	9.23379409914113e-05	6.84251968503937	ENSG00000204592/ENSG00000111640/ENSG00000090382/ENSG00000101425/ENSG00000148346/ENSG00000085265/ENSG00000008438/ENSG00000198830/ENSG00000197405/ENSG00000164047/ENSG00000012223	HLA-E/GAPDH/LYZ/BPI/LCN2/FCN1/PGLYRP1/HMGN2/C5AR1/CAMP/LTF	GO_BP
GO:0006909~phagocytosis	11	11/114	264/18012	9.24557093115344e-07	0.000127978166047019	6.58333333333333	ENSG00000135046/ENSG00000184009/ENSG00000112335/ENSG00000143226/ENSG00000172243/ENSG00000011600/ENSG00000085265/ENSG00000204628/ENSG00000138772/ENSG00000189403/ENSG00000075624	ANXA1/ACTG1/SNX3/FCGR2A/CLEC7A/TYROBP/FCN1/RACK1/ANXA3/HMGB1/ACTB	GO_BP
GO:0002683~negative regulation of immune system process	14	14/114	455/18012	1.10210107042327e-06	0.000139019645139927	4.86153846153846	ENSG00000180871/ENSG00000111913/ENSG00000204592/ENSG00000135046/ENSG00000101425/ENSG00000185650/ENSG00000163563/ENSG00000011600/ENSG00000008438/ENSG00000197471/ENSG00000012223/ENSG00000129657/ENSG00000189403/ENSG00000030582	CXCR2/RIPOR2/HLA-E/ANXA1/BPI/ZFP36L1/MNDA/TYROBP/PGLYRP1/SPN/LTF/SEC14L1/HMGB1/GRN	GO_BP
GO:0002695~negative regulation of leukocyte activation	9	9/114	174/18012	1.61859083867395e-06	0.000183403879601127	8.17241379310345	ENSG00000111913/ENSG00000135046/ENSG00000101425/ENSG00000163563/ENSG00000011600/ENSG00000008438/ENSG00000197471/ENSG00000189403/ENSG00000030582	RIPOR2/ANXA1/BPI/MNDA/TYROBP/PGLYRP1/SPN/HMGB1/GRN	GO_BP
GO:0043900~regulation of multi-organism process	13	13/114	404/18012	1.67364757050458e-06	0.000183403879601127	5.08415841584158	ENSG00000185201/ENSG00000111640/ENSG00000112335/ENSG00000172243/ENSG00000148175/ENSG00000142089/ENSG00000085265/ENSG00000008438/ENSG00000196262/ENSG00000012223/ENSG00000129657/ENSG00000172757/ENSG00000030582	IFITM2/GAPDH/SNX3/CLEC7A/STOM/IFITM3/FCN1/PGLYRP1/PPIA/LTF/SEC14L1/CFL1/GRN	GO_BP
GO:0031343~positive regulation of cell killing	6	6/114	66/18012	3.75520173246362e-06	0.000395047222255173	14.3636363636364	ENSG00000204592/ENSG00000166710/ENSG00000111640/ENSG00000172243/ENSG00000011600/ENSG00000008438	HLA-E/B2M/GAPDH/CLEC7A/TYROBP/PGLYRP1	GO_BP
GO:0007568~aging	11	11/114	313/18012	4.80382556194447e-06	0.000467928193626443	5.55271565495208	ENSG00000105835/ENSG00000166710/ENSG00000196549/ENSG00000104918/ENSG00000112096/ENSG00000130522/ENSG00000100300/ENSG00000090238/ENSG00000127022/ENSG00000188906/ENSG00000189067	NAMPT/B2M/MME/RETN/SOD2/JUND/TSPO/YPEL3/CANX/LRRK2/LITAF	GO_BP
GO:0046597~negative regulation of viral entry into host cell	4	4/114	19/18012	5.48186783332209e-06	0.000514904014344182	33.2631578947368	ENSG00000185201/ENSG00000112335/ENSG00000142089/ENSG00000085265	IFITM2/SNX3/IFITM3/FCN1	GO_BP
GO:0042535~positive regulation of tumor necrosis factor biosynthetic process	4	4/114	20/18012	6.81892984320788e-06	0.000618406396125404	31.6	ENSG00000165168/ENSG00000172243/ENSG00000011600/ENSG00000197471	CYBB/CLEC7A/TYROBP/SPN	GO_BP
GO:0019674~NAD metabolic process	6	6/114	76/18012	8.58342132337936e-06	0.000722335613206627	12.4736842105263	ENSG00000105835/ENSG00000067225/ENSG00000111640/ENSG00000074800/ENSG00000160883/ENSG00000134333	NAMPT/PKM/GAPDH/ENO1/HK3/LDHA	GO_BP
GO:1904018~positive regulation of vasculature development	9	9/114	214/18012	8.78887438122131e-06	0.000722335613206627	6.64485981308411	ENSG00000180871/ENSG00000135046/ENSG00000067225/ENSG00000165168/ENSG00000140678/ENSG00000112096/ENSG00000197405/ENSG00000138772/ENSG00000030582	CXCR2/ANXA1/PKM/CYBB/ITGAX/SOD2/C5AR1/ANXA3/GRN	GO_BP
GO:0002237~response to molecule of bacterial origin	11	11/114	338/18012	9.93559493653866e-06	0.000778024546919038	5.14201183431953	ENSG00000272398/ENSG00000162551/ENSG00000166710/ENSG00000101425/ENSG00000130522/ENSG00000100300/ENSG00000148346/ENSG00000197405/ENSG00000012223/ENSG00000189067/ENSG00000189403	CD24/ALPL/B2M/BPI/JUND/TSPO/LCN2/C5AR1/LTF/LITAF/HMGB1	GO_BP
GO:0035455~response to interferon-alpha	4	4/114	22/18012	1.01951379725758e-05	0.000778024546919038	28.7272727272727	ENSG00000185201/ENSG00000119922/ENSG00000142089/ENSG00000119917	IFITM2/IFIT2/IFITM3/IFIT3	GO_BP
GO:0002269~leukocyte activation involved in inflammatory response	5	5/114	47/18012	1.15372461330199e-05	0.000778024546919038	16.8085106382979	ENSG00000105835/ENSG00000011600/ENSG00000197405/ENSG00000188906/ENSG00000030582	NAMPT/TYROBP/C5AR1/LRRK2/GRN	GO_BP
GO:0051702~interaction with symbiont	6	6/114	81/18012	1.2419382235583e-05	0.000816574381989581	11.7037037037037	ENSG00000111640/ENSG00000198668/ENSG00000148175/ENSG00000164047/ENSG00000012223/ENSG00000172757	GAPDH/CALM1/STOM/CAMP/LTF/CFL1	GO_BP
GO:0006968~cellular defense response	5	5/114	52/18012	1.90616868502178e-05	0.00122273747356275	15.1923076923077	ENSG00000180871/ENSG00000163563/ENSG00000011600/ENSG00000197405/ENSG00000197471	CXCR2/MNDA/TYROBP/C5AR1/SPN	GO_BP
GO:0097237~cellular response to toxic substance	9	9/114	237/18012	1.98494697888278e-05	0.00124295489391945	6	ENSG00000135046/ENSG00000166710/ENSG00000165168/ENSG00000112096/ENSG00000148346/ENSG00000204628/ENSG00000188906/ENSG00000135486/ENSG00000075624	ANXA1/B2M/CYBB/SOD2/LCN2/RACK1/LRRK2/HNRNPA1/ACTB	GO_BP
GO:0061621~canonical glycolysis	4	4/114	27/18012	2.38700223423602e-05	0.00139507019467572	23.4074074074074	ENSG00000067225/ENSG00000111640/ENSG00000074800/ENSG00000160883	PKM/GAPDH/ENO1/HK3	GO_BP
GO:0061718~glucose catabolic process to pyruvate	4	4/114	27/18012	2.38700223423602e-05	0.00139507019467572	23.4074074074074	ENSG00000067225/ENSG00000111640/ENSG00000074800/ENSG00000160883	PKM/GAPDH/ENO1/HK3	GO_BP
GO:0061900~glial cell activation	5	5/114	57/18012	2.99467140821443e-05	0.00151461265453922	13.859649122807	ENSG00000105835/ENSG00000011600/ENSG00000197405/ENSG00000188906/ENSG00000030582	NAMPT/TYROBP/C5AR1/LRRK2/GRN	GO_BP
GO:0046677~response to antibiotic	10	10/114	320/18012	3.62204908315847e-05	0.00175647075455195	4.9375	ENSG00000116741/ENSG00000135046/ENSG00000265972/ENSG00000162551/ENSG00000165168/ENSG00000148346/ENSG00000204628/ENSG00000188906/ENSG00000134333/ENSG00000135486	RGS2/ANXA1/TXNIP/ALPL/CYBB/LCN2/RACK1/LRRK2/LDHA/HNRNPA1	GO_BP
GO:0042533~tumor necrosis factor biosynthetic process	4	4/114	33/18012	5.40504360229756e-05	0.00229278462484558	19.1515151515152	ENSG00000165168/ENSG00000172243/ENSG00000011600/ENSG00000197471	CYBB/CLEC7A/TYROBP/SPN	GO_BP
GO:0051222~positive regulation of protein transport	11	11/114	414/18012	6.38642892879254e-05	0.00266608064805149	4.19806763285024	ENSG00000204592/ENSG00000126262/ENSG00000111640/ENSG00000136938/ENSG00000148175/ENSG00000085265/ENSG00000204628/ENSG00000196262/ENSG00000188906/ENSG00000189403/ENSG00000196683	HLA-E/FFAR2/GAPDH/ANP32B/STOM/FCN1/RACK1/PPIA/LRRK2/HMGB1/TOMM7	GO_BP
GO:0045730~respiratory burst	4	4/114	35/18012	6.8490235623966e-05	0.00277122030293893	18.0571428571429	ENSG00000272398/ENSG00000165168/ENSG00000172243/ENSG00000030582	CD24/CYBB/CLEC7A/GRN	GO_BP
GO:0001895~retina homeostasis	5	5/114	70/18012	8.10862884668727e-05	0.00313613145099817	11.2857142857143	ENSG00000166710/ENSG00000184009/ENSG00000090382/ENSG00000012223/ENSG00000075624	B2M/ACTG1/LYZ/LTF/ACTB	GO_BP
GO:0150076~neuroinflammatory response	5	5/114	73/18012	9.91264767000921e-05	0.00367186808058088	10.8219178082192	ENSG00000105835/ENSG00000011600/ENSG00000197405/ENSG00000188906/ENSG00000030582	NAMPT/TYROBP/C5AR1/LRRK2/GRN	GO_BP
GO:0010038~response to metal ion	10	10/114	363/18012	0.000103651243775655	0.00375937406983662	4.35261707988981	ENSG00000103569/ENSG00000265972/ENSG00000166710/ENSG00000165168/ENSG00000198668/ENSG00000130522/ENSG00000100300/ENSG00000085719/ENSG00000188906/ENSG00000125740	AQP9/TXNIP/B2M/CYBB/CALM1/JUND/TSPO/CPNE3/LRRK2/FOSB	GO_BP
GO:0061844~antimicrobial humoral immune response mediated by antimicrobial peptide	5	5/114	74/18012	0.000105777065082855	0.00375937406983662	10.6756756756757	ENSG00000111640/ENSG00000008438/ENSG00000198830/ENSG00000164047/ENSG00000012223	GAPDH/PGLYRP1/HMGN2/CAMP/LTF	GO_BP
GO:0071216~cellular response to biotic stimulus	8	8/114	231/18012	0.00011104728948616	0.00389405828464802	5.47186147186147	ENSG00000265972/ENSG00000101425/ENSG00000172243/ENSG00000100300/ENSG00000148346/ENSG00000012223/ENSG00000189067/ENSG00000189403	TXNIP/BPI/CLEC7A/TSPO/LCN2/LTF/LITAF/HMGB1	GO_BP
GO:0001780~neutrophil homeostasis	3	3/114	16/18012	0.000130214216466712	0.00439055627317247	29.625	ENSG00000180871/ENSG00000135046/ENSG00000189403	CXCR2/ANXA1/HMGB1	GO_BP
GO:0055072~iron ion homeostasis	5	5/114	78/18012	0.000135868640341635	0.00452322182403166	10.1282051282051	ENSG00000147454/ENSG00000166710/ENSG00000167996/ENSG00000148346/ENSG00000012223	SLC25A37/B2M/FTH1/LCN2/LTF	GO_BP
GO:0042110~T cell activation	11	11/114	462/18012	0.000168062350013979	0.00539029244557032	3.76190476190476	ENSG00000111913/ENSG00000204592/ENSG00000135046/ENSG00000272398/ENSG00000166710/ENSG00000172243/ENSG00000185650/ENSG00000160593/ENSG00000197471/ENSG00000112576/ENSG00000189403	RIPOR2/HLA-E/ANXA1/CD24/B2M/CLEC7A/ZFP36L1/JAML/SPN/CCND3/HMGB1	GO_BP
GO:0032103~positive regulation of response to external stimulus	9	9/114	315/18012	0.000177301563689076	0.00555122752978893	4.51428571428571	ENSG00000180871/ENSG00000111913/ENSG00000204592/ENSG00000126262/ENSG00000172243/ENSG00000197405/ENSG00000188906/ENSG00000189403/ENSG00000030582	CXCR2/RIPOR2/HLA-E/FFAR2/CLEC7A/C5AR1/LRRK2/HMGB1/GRN	GO_BP
GO:0002768~immune response-regulating cell surface receptor signaling pathway	10	10/114	390/18012	0.000185879935352824	0.00573846733080373	4.05128205128205	ENSG00000272398/ENSG00000126262/ENSG00000184009/ENSG00000171051/ENSG00000198668/ENSG00000143226/ENSG00000163563/ENSG00000085265/ENSG00000197405/ENSG00000075624	CD24/FFAR2/ACTG1/FPR1/CALM1/FCGR2A/MNDA/FCN1/C5AR1/ACTB	GO_BP
GO:0071248~cellular response to metal ion	7	7/114	189/18012	0.000200315573043806	0.00591943772028325	5.85185185185185	ENSG00000166710/ENSG00000165168/ENSG00000130522/ENSG00000100300/ENSG00000085719/ENSG00000188906/ENSG00000125740	B2M/CYBB/JUND/TSPO/CPNE3/LRRK2/FOSB	GO_BP
GO:0045063~T-helper 1 cell differentiation	3	3/114	19/18012	0.00022221841507544	0.00632591197998983	24.9473684210526	ENSG00000135046/ENSG00000197471/ENSG00000189403	ANXA1/SPN/HMGB1	GO_BP
GO:0044764~multi-organism cellular process	4	4/114	48/18012	0.000238911687496202	0.00664431331795499	13.1666666666667	ENSG00000008438/ENSG00000196262/ENSG00000012223/ENSG00000129657	PGLYRP1/PPIA/LTF/SEC14L1	GO_BP
GO:0002221~pattern recognition receptor signaling pathway	7	7/114	195/18012	0.000242530067879726	0.00664431331795499	5.67179487179487	ENSG00000126262/ENSG00000172243/ENSG00000085265/ENSG00000008438/ENSG00000012223/ENSG00000129657/ENSG00000189403	FFAR2/CLEC7A/FCN1/PGLYRP1/LTF/SEC14L1/HMGB1	GO_BP
GO:0072524~pyridine-containing compound metabolic process	7	7/114	195/18012	0.000242530067879726	0.00664431331795499	5.67179487179487	ENSG00000105835/ENSG00000067225/ENSG00000111640/ENSG00000074800/ENSG00000160883/ENSG00000134333/ENSG00000142657	NAMPT/PKM/GAPDH/ENO1/HK3/LDHA/PGD	GO_BP
GO:0042542~response to hydrogen peroxide	6	6/114	138/18012	0.000245584524361347	0.00665863194917878	6.8695652173913	ENSG00000135046/ENSG00000265972/ENSG00000148346/ENSG00000204628/ENSG00000188906/ENSG00000134333	ANXA1/TXNIP/LCN2/RACK1/LRRK2/LDHA	GO_BP
GO:0016052~carbohydrate catabolic process	7	7/114	199/18012	0.000274456333735069	0.00729111270427507	5.55778894472362	ENSG00000067225/ENSG00000111640/ENSG00000198668/ENSG00000074800/ENSG00000160883/ENSG00000134333/ENSG00000142657	PKM/GAPDH/CALM1/ENO1/HK3/LDHA/PGD	GO_BP
GO:0051900~regulation of mitochondrial depolarization	3	3/114	21/18012	0.000302204715957597	0.0078741677814315	22.5714285714286	ENSG00000100300/ENSG00000204628/ENSG00000188906	TSPO/RACK1/LRRK2	GO_BP
GO:0060337~type I interferon signaling pathway	5	5/114	94/18012	0.000326036500259264	0.00825613725462665	8.40425531914894	ENSG00000185201/ENSG00000204592/ENSG00000119922/ENSG00000142089/ENSG00000119917	IFITM2/HLA-E/IFIT2/IFITM3/IFIT3	GO_BP
GO:0071357~cellular response to type I interferon	5	5/114	94/18012	0.000326036500259264	0.00825613725462665	8.40425531914894	ENSG00000185201/ENSG00000204592/ENSG00000119922/ENSG00000142089/ENSG00000119917	IFITM2/HLA-E/IFIT2/IFITM3/IFIT3	GO_BP
GO:0046651~lymphocyte proliferation	8	8/114	271/18012	0.000329378403320082	0.00825613725462665	4.66420664206642	ENSG00000204592/ENSG00000135046/ENSG00000272398/ENSG00000163563/ENSG00000011600/ENSG00000197471/ENSG00000112576/ENSG00000189403	HLA-E/ANXA1/CD24/MNDA/TYROBP/SPN/CCND3/HMGB1	GO_BP
GO:0032943~mononuclear cell proliferation	8	8/114	273/18012	0.000345979404562832	0.00825613725462665	4.63003663003663	ENSG00000204592/ENSG00000135046/ENSG00000272398/ENSG00000163563/ENSG00000011600/ENSG00000197471/ENSG00000112576/ENSG00000189403	HLA-E/ANXA1/CD24/MNDA/TYROBP/SPN/CCND3/HMGB1	GO_BP
GO:0050765~negative regulation of phagocytosis	3	3/114	22/18012	0.000348311491428916	0.00825613725462665	21.5454545454545	ENSG00000112335/ENSG00000204628/ENSG00000189403	SNX3/RACK1/HMGB1	GO_BP
GO:0006733~oxidoreduction coenzyme metabolic process	7	7/114	207/18012	0.000348452941164851	0.00825613725462665	5.34299516908213	ENSG00000105835/ENSG00000067225/ENSG00000111640/ENSG00000074800/ENSG00000160883/ENSG00000134333/ENSG00000142657	NAMPT/PKM/GAPDH/ENO1/HK3/LDHA/PGD	GO_BP
GO:0032944~regulation of mononuclear cell proliferation	7	7/114	208/18012	0.000358729396497	0.00836572303345124	5.31730769230769	ENSG00000204592/ENSG00000135046/ENSG00000272398/ENSG00000163563/ENSG00000011600/ENSG00000197471/ENSG00000189403	HLA-E/ANXA1/CD24/MNDA/TYROBP/SPN/HMGB1	GO_BP
GO:0051591~response to cAMP	5	5/114	96/18012	0.000359439810942962	0.00836572303345124	8.22916666666667	ENSG00000103569/ENSG00000130522/ENSG00000185650/ENSG00000125740/ENSG00000134333	AQP9/JUND/ZFP36L1/FOSB/LDHA	GO_BP
GO:0072525~pyridine-containing compound biosynthetic process	6	6/114	150/18012	0.00038436145019095	0.00886728608773857	6.32	ENSG00000105835/ENSG00000067225/ENSG00000111640/ENSG00000074800/ENSG00000160883/ENSG00000134333	NAMPT/PKM/GAPDH/ENO1/HK3/LDHA	GO_BP
GO:0051882~mitochondrial depolarization	3	3/114	23/18012	0.0003987160129696	0.00894531116834326	20.6086956521739	ENSG00000100300/ENSG00000204628/ENSG00000188906	TSPO/RACK1/LRRK2	GO_BP
GO:1903010~regulation of bone development	3	3/114	23/18012	0.0003987160129696	0.00894531116834326	20.6086956521739	ENSG00000183688/ENSG00000011600/ENSG00000012223	RFLNB/TYROBP/LTF	GO_BP
GO:0048488~synaptic vesicle endocytosis	4	4/114	55/18012	0.000404749820925037	0.00894531116834326	11.4909090909091	ENSG00000184009/ENSG00000127022/ENSG00000188906/ENSG00000075624	ACTG1/CANX/LRRK2/ACTB	GO_BP
GO:0140238~presynaptic endocytosis	4	4/114	55/18012	0.000404749820925037	0.00894531116834326	11.4909090909091	ENSG00000184009/ENSG00000127022/ENSG00000188906/ENSG00000075624	ACTG1/CANX/LRRK2/ACTB	GO_BP
GO:0090023~positive regulation of neutrophil chemotaxis	3	3/114	24/18012	0.000453580326426764	0.00955784038584126	19.75	ENSG00000180871/ENSG00000111913/ENSG00000197405	CXCR2/RIPOR2/C5AR1	GO_BP
GO:0035690~cellular response to drug	9	9/114	360/18012	0.000472625799723572	0.00971098322869528	3.95	ENSG00000135046/ENSG00000163162/ENSG00000166710/ENSG00000165168/ENSG00000148346/ENSG00000204628/ENSG00000188906/ENSG00000135486/ENSG00000075624	ANXA1/RNF149/B2M/CYBB/LCN2/RACK1/LRRK2/HNRNPA1/ACTB	GO_BP
GO:0034774~secretory granule lumen	23	23/116	321/18950	2.29062322632772e-18	6.04724531750519e-16	11.7050703620153	ENSG00000156508/ENSG00000067225/ENSG00000166710/ENSG00000090382/ENSG00000101425/ENSG00000104918/ENSG00000197249/ENSG00000137575/ENSG00000026297/ENSG00000148346/ENSG00000163563/ENSG00000145287/ENSG00000085265/ENSG00000008438/ENSG00000103381/ENSG00000196262/ENSG00000160883/ENSG00000164047/ENSG00000096006/ENSG00000163754/ENSG00000012223/ENSG00000189403/ENSG00000030582	EEF1A1/PKM/B2M/LYZ/BPI/RETN/SERPINA1/SDCBP/RNASET2/LCN2/MNDA/PLAC8/FCN1/PGLYRP1/CPPED1/PPIA/HK3/CAMP/CRISP3/GYG1/LTF/HMGB1/GRN	GO_CC
GO:0031983~vesicle lumen	23	23/116	339/18950	7.7019174166728e-18	6.77768732667207e-16	11.0835622012003	ENSG00000156508/ENSG00000067225/ENSG00000166710/ENSG00000090382/ENSG00000101425/ENSG00000104918/ENSG00000197249/ENSG00000137575/ENSG00000026297/ENSG00000148346/ENSG00000163563/ENSG00000145287/ENSG00000085265/ENSG00000008438/ENSG00000103381/ENSG00000196262/ENSG00000160883/ENSG00000164047/ENSG00000096006/ENSG00000163754/ENSG00000012223/ENSG00000189403/ENSG00000030582	EEF1A1/PKM/B2M/LYZ/BPI/RETN/SERPINA1/SDCBP/RNASET2/LCN2/MNDA/PLAC8/FCN1/PGLYRP1/CPPED1/PPIA/HK3/CAMP/CRISP3/GYG1/LTF/HMGB1/GRN	GO_CC
GO:0005766~primary lysosome	13	13/116	154/18950	1.08261603746382e-11	5.71621267780895e-10	13.7903045230631	ENSG00000171051/ENSG00000090382/ENSG00000101425/ENSG00000104918/ENSG00000124469/ENSG00000137575/ENSG00000026297/ENSG00000148175/ENSG00000163563/ENSG00000085719/ENSG00000145287/ENSG00000103381/ENSG00000030582	FPR1/LYZ/BPI/RETN/CEACAM8/SDCBP/RNASET2/STOM/MNDA/CPNE3/PLAC8/CPPED1/GRN	GO_CC
GO:0030667~secretory granule membrane	14	14/116	296/18950	3.67976986500993e-09	8.09549370302186e-08	7.72658434296365	ENSG00000162747/ENSG00000180871/ENSG00000188404/ENSG00000163464/ENSG00000165168/ENSG00000171051/ENSG00000196549/ENSG00000124469/ENSG00000140678/ENSG00000143226/ENSG00000148175/ENSG00000085719/ENSG00000011600/ENSG00000197405	FCGR3B/CXCR2/SELL/CXCR1/CYBB/FPR1/MME/CEACAM8/ITGAX/FCGR2A/STOM/CPNE3/TYROBP/C5AR1	GO_CC
GO:0005775~vacuolar lumen	10	10/116	172/18950	1.03995217006265e-07	1.96105266354671e-06	9.49779470729752	ENSG00000090382/ENSG00000101425/ENSG00000104918/ENSG00000137575/ENSG00000026297/ENSG00000163563/ENSG00000145287/ENSG00000103381/ENSG00000163754/ENSG00000030582	LYZ/BPI/RETN/SDCBP/RNASET2/MNDA/PLAC8/CPPED1/GYG1/GRN	GO_CC
GO:0009897~external side of plasma membrane	9	9/116	315/18950	0.000138917301810044	0.00229213547986572	4.66748768472906	ENSG00000119535/ENSG00000180871/ENSG00000204592/ENSG00000135046/ENSG00000163464/ENSG00000272398/ENSG00000166710/ENSG00000085265/ENSG00000131724	CSF3R/CXCR2/HLA-E/ANXA1/CXCR1/CD24/B2M/FCN1/IL13RA1	GO_CC
GO:0031492~nucleosomal DNA binding	5	5/114	52/17293	2.31390535704305e-05	0.0081912249639324	14.5858636977058	ENSG00000132475/ENSG00000198830/ENSG00000163041/ENSG00000205581/ENSG00000075624	H3F3B/HMGN2/H3F3A/HMGN1/ACTB	GO_MF
GO:0019956~chemokine binding	4	4/114	32/17293	5.58600045776727e-05	0.0094525081699763	18.9616228070175	ENSG00000180871/ENSG00000163464/ENSG00000102007/ENSG00000189403	CXCR2/CXCR1/PLP2/HMGB1	GO_MF
GO:0001530~lipopolysaccharide binding	4	4/114	35/17293	8.01060014404771e-05	0.0094525081699763	17.3363408521303	ENSG00000101425/ENSG00000164047/ENSG00000012223/ENSG00000189403	BPI/CAMP/LTF/HMGB1	GO_MF
